# Supplementary material for: Neurocognitive processing efficiency for discriminating human non-alarm rather than alarm scream calls
Source: PLoS Biol. 2021 Apr 13;19(4):e3000751. doi: 10.1371/journal.pbio.3000751 (PMC8043411; doi:10.1371/journal.pbio.3000751)
Supplement: S1 Data — (XLSX) [file pbio.3000751.s001.xlsx]

## Sheet: Fig_1c
	neu	ple	sad	hap	pai	fea	ang
neu	1	0	0	0	0	0	0
ple	0	0.816667	0.0333333	0.0666667	0.0166667	0.0166667	0.05
sad	0.0273973	0.0684932	0.657534	0.0136986	0.0958904	0.0821918	0.0547945
hap	0	0.0172414	0.0172414	0.896552	0	0.0689655	0
pai	0	0.0833333	0.0333333	0	0.683333	0.0666667	0.133333
fea	0	0	0.0689655	0.0517241	0.103448	0.758621	0.0172414
ang	0	0.0185185	0.0555556	0	0.0925926	0.0185185	0.814815

## Sheet: Fig_1d_left_panel
	neu	ple	sad	hap	pai	fea	ang
neu	0.481481	0.259259	0.037037	0	0.037037	0.185185	0
ple	0.137097	0.150538	0.139785	0.147849	0.142473	0.142473	0.139785
sad	0	0	0.461538	0.384615	0.0769231	0.0769231	0
hap	0	0	0.25	0.375	0.125	0.25	0
pai	0	0	0.230769	0.0769231	0.307692	0.0769231	0.307692
fea	0	0	0	0	0.333333	0.166667	0.5
ang	0	0.333333	0	0	0	0	0.666667

## Sheet: Fig_1d_right_panel
	neu	ple	sad	hap	pai	fea	ang
neu	0	0	0	0	0	0	0
ple	0	0	0	0	0	0	0
sad	0	1	0	0	0	0	0
hap	0	0	0	0	0	0	0
pai	0.141827	0.139423	0.144231	0.141827	0.144231	0.144231	0.144231
fea	0	0	0	1	0	0	0
ang	0	1	0	0	0	0	0

## Sheet: Fig_1e
	neu	ple	sad	hap	pai	fea	ang
subject_1	0.088151	0.500846	0.54082	0.291764	0.77181	0.803678	0.712044
subject_2	0.088151	0.500846	0.54082	0.291764	0.77181	0.803678	0.712044
subject_3	0.194043	0.15026	0.553581	0.397591	0.621549	0.795605	0.689974
subject_4	0.0440104	0.560579	0.5736	0.201074	0.841211	0.604134	0.829069
subject_5	0.0580729	0.130111	0.473145	0.160091	0.660286	0.763997	0.626888
subject_6	0.0826497	0.419076	0.558757	0.25446	0.874674	0.787467	0.744824
subject_7	0.272103	0.436361	0.429069	0.323958	0.657096	0.648926	0.67347
subject_8	0.251432	0.147754	0.250781	0.362695	0.494596	0.660579	0.644206
subject_9	0.096224	0.268262	0.42959	0.229785	0.694531	0.743848	0.62666
subject_10	0.166309	0.242643	0.365723	0.40166	0.612988	0.725391	0.639225
subject_11	0.0483073	0.447428	0.524186	0.148405	0.775846	0.81237	0.768392
subject_12	0.561589	0.623568	0.459961	0.610286	0.710482	0.75752	0.702474
subject_13	0.122103	0.183398	0.455632	0.261947	0.733789	0.801823	0.706673
subject_14	0.0416667	0.147754	0.409147	0.0861003	0.670898	0.688574	0.751237
subject_15	0.0704102	0.539486	0.536068	0.367708	0.78903	0.744694	0.795931
subject_16	0.0445964	0.400846	0.369694	0.180859	0.574674	0.459733	0.612956
subject_17	0.0267578	0.309277	0.357975	0.126595	0.616081	0.49847	0.625391
subject_18	0.199837	0.18597	0.339844	0.138151	0.668978	0.667155	0.672201
subject_19	0.198189	0.185888	0.372991	0.215575	0.590253	0.655853	0.702803
subject_20	0.278869	0.217485	0.269172	0.426116	0.551414	0.614435	0.614856
subject_21	0.219866	0.321577	0.449206	0.281895	0.682118	0.660119	0.650942
subject_22	0.278224	0.244196	0.429787	0.443725	0.728175	0.816567	0.53688
subject_23	0.248363	0.538566	0.795139	0.1625	0.855977	0.751339	0.735392

## Sheet: Fig_1f
	neu	ple	sad	hap	pai	fea	ang
subject_1	2.60869	3.11932	2.65953	2.72338	2.71518	2.72707	2.62537
subject_2	2.60869	3.11932	2.65953	2.72338	2.71518	2.72707	2.62537
subject_3	3.46848	3.59572	3.58622	3.73591	3.7578	3.40551	3.727
subject_4	2.52812	3.54452	3.71338	2.59276	3.00099	2.64466	2.3507
subject_5	3.11266	3.59811	3.47933	3.20991	3.21358	3.56066	3.46613
subject_6	3.58283	4.10932	3.52899	3.19237	3.12411	3.32457	3.51896
subject_7	2.32935	2.34044	2.23995	2.2925	2.13638	2.2775	2.21067
subject_8	6.18731	5.51721	6.84612	5.7395	6.06685	5.78972	5.70651
subject_9	2.90516	3.14425	3.27021	3.49227	3.01317	3.18502	3.359
subject_10	2.42293	2.98914	2.86766	2.94818	2.76687	2.61994	3.18396
subject_11	2.91478	3.30733	3.10101	2.92868	2.60966	2.77007	2.96646
subject_12	3.1887	3.33804	3.37854	3.30722	3.17692	3.39678	3.29071
subject_13	2.4923	2.59167	2.59919	2.60499	2.5674	2.54026	2.46753
subject_14	3.66209	4.38609	5.2247	3.61195	5.08458	4.41414	4.56397
subject_15	3.04137	2.72623	2.51325	2.90133	2.42741	2.42682	2.62511
subject_16	3.27692	3.40277	3.01467	2.87877	3.03944	3.25057	3.08097
subject_17	2.80041	3.72229	5.02064	3.18632	3.81959	4.19246	3.59308
subject_18	2.96761	3.04889	3.42481	3.17591	3.1285	3.10805	3.06724
subject_19	3.14076	3.46021	3.56563	3.36143	3.38734	3.17573	3.49383
subject_20	4.09993	5.19006	6.47461	5.15798	6.35994	5.51109	5.05867
subject_21	6.87019	5.54547	5.79496	7.14087	5.79799	5.73277	5.57343
subject_22	3.22447	2.74849	3.15912	3.13269	3.12967	4.62274	3.23059
subject_23	3.98625	4.55381	3.50559	3.58038	3.18665	3.74447	3.33772
