# Supplementary material for: Neurocognitive processing efficiency for discriminating human non-alarm rather than alarm scream calls
Source: PLoS Biol. 2021 Apr 13;19(4):e3000751. doi: 10.1371/journal.pbio.3000751 (PMC8043411; doi:10.1371/journal.pbio.3000751)
Supplement: S2 Data — (XLSX) [file pbio.3000751.s002.xlsx]

## Sheet: Fig_2a_response_time
	neu	ple	sad	hap	pai	fea	ang
subject_1	1.59869	1.66694	1.68564	1.48186	1.73995	1.83329	1.59573
subject_2	1.62984	1.5921	1.88317	1.43596	2.04359	2.15432	1.81761
subject_3	1.64035	1.84835	1.8843	1.48892	1.70516	1.5852	1.53082
subject_4	1.41123	1.60437	1.94697	1.42284	1.88491	1.90817	1.57379
subject_5	1.61205	1.98452	1.69622	1.57231	1.83655	1.83625	1.72529
subject_6	1.57359	1.87848	2.05346	1.68442	1.87683	1.97374	1.82691
subject_7	1.71778	1.75147	2.00259	1.57863	2.07507	1.8675	1.90495
subject_8	1.39367	1.41433	1.88252	1.46777	1.99247	1.80813	1.6683
subject_9	1.57015	1.52056	1.65222	1.4758	1.74234	1.59109	1.65547
subject_10	1.96963	2.23622	2.18179	1.81014	2.10586	2.08798	1.95493
subject_11	1.63867	2.15968	2.05922	1.66549	2.0861	1.90118	1.97743
subject_12	1.65874	1.69677	1.73032	1.44797	1.79809	1.92517	1.73721
subject_13	1.6646	1.58467	1.67094	1.54806	1.99255	1.78075	1.7395
subject_14	2.14492	1.82486	2.32516	1.96076	1.66712	1.85348	1.84097
subject_15	1.48094	1.8293	1.6795	1.436	1.69909	1.5297	1.55061
subject_16	1.7851	1.88274	1.83619	1.82162	1.90126	1.94945	1.92776
subject_17	1.86414	2.21573	2.21102	1.6555	2.00444	2.08596	1.84812
subject_18	1.71254	1.64395	1.73903	1.4304	1.93624	1.6861	1.52341
subject_19	1.71335	1.81776	2.63781	1.60196	1.84358	1.6553	1.75227
subject_20	1.32437	1.5433	1.82502	1.46247	1.90638	1.55259	1.95509
subject_21	1.95753	1.82346	2.26567	1.77485	2.01466	2.03712	2.19171
subject_22	1.59198	1.62374	1.81254	1.59388	1.9471	1.67893	1.74908
subject_23	1.52923	2.19079	2.0345	1.99923	1.8869	1.99112	2.36156
subject_24	1.66395	1.59562	2.00668	1.52082	1.91162	1.62128	1.65769
subject_25	1.69699	1.68473	1.93721	1.49099	1.9773	1.58469	1.74826
subject_26	1.40298	1.47114	1.95407	1.35803	1.61268	1.60542	1.49857
subject_27	1.63486	1.5945	1.94953	1.61344	2.10026	1.91701	1.65428
subject_28	1.73826	1.7032	1.75487	1.56697	1.88111	1.7879	1.76643
subject_29	1.38881	1.38485	1.89207	1.26633	1.89945	1.82985	1.58572
subject_30	1.69757	2.08802	2.08266	1.75065	2.26662	1.87953	1.94307
subject_31	1.60924	1.63	1.87592	1.49956	1.86708	1.79235	2.02665
subject_32	1.46841	1.60338	1.688	1.68052	1.90602	1.85808	1.5577
subject_33	1.67575	1.96702	1.81546	1.88502	1.901	2.07339	1.8229

## Sheet: Fig_2a_accuracy
	neu	ple	sad	hap	pai	fea	ang
subject_1	72.2222	51.3889	61.1111	79.1667	58.3333	65.2778	37.5
subject_2	77.7778	59.7222	62.5	87.5	52.7778	52.7778	63.8889
subject_3	84.7222	63.8889	31.9444	59.7222	66.6667	94.4444	66.6667
subject_4	94.4444	88.8889	54.1667	83.3333	69.4444	80.5556	63.8889
subject_5	69.4444	33.3333	72.2222	84.7222	52.7778	55.5556	72.2222
subject_6	87.5	77.7778	47.2222	83.3333	73.6111	69.4444	68.0556
subject_7	91.6667	81.9444	44.4444	68.0556	54.1667	72.2222	69.4444
subject_8	100	88.8889	48.6111	65.2778	40.2778	48.6111	80.5556
subject_9	86.1111	100	50	86.1111	59.7222	65.2778	56.9444
subject_10	65.2778	80.5556	63.8889	66.6667	68.0556	80.5556	51.3889
subject_11	98.6111	37.5	76.3889	87.5	41.6667	86.1111	77.7778
subject_12	91.6667	68.0556	54.1667	69.4444	63.8889	70.8333	62.5
subject_13	68.0556	80.5556	52.7778	61.1111	26.3889	52.7778	59.7222
subject_14	37.5	38.8889	25	43.0556	40.2778	38.8889	38.8889
subject_15	88.8889	25	5.55556	66.6667	73.6111	70.8333	41.6667
subject_16	59.7222	65.2778	55.5556	70.8333	44.4444	34.7222	40.2778
subject_17	72.2222	41.6667	50	69.4444	75	63.8889	72.2222
subject_18	55.5556	50	65.2778	80.5556	56.9444	69.4444	59.7222
subject_19	73.6111	68.0556	9.72222	70.8333	34.7222	48.6111	63.8889
subject_20	100	77.7778	73.6111	54.1667	40.2778	48.6111	29.1667
subject_21	77.7778	86.1111	22.2222	55.5556	68.0556	80.5556	45.8333
subject_22	73.6111	86.1111	63.8889	65.2778	48.6111	50	75
subject_23	15.2778	45.8333	70.8333	52.7778	72.2222	36.1111	23.6111
subject_24	45.8333	40.2778	47.2222	69.4444	30.5556	48.6111	56.9444
subject_25	90.2778	98.6111	30.5556	59.7222	65.2778	83.3333	45.8333
subject_26	79.1667	95.8333	41.6667	65.2778	75	44.4444	56.9444
subject_27	88.8889	83.3333	36.1111	56.9444	16.6667	62.5	65.2778
subject_28	86.1111	20.8333	20.8333	76.3889	59.7222	56.9444	77.7778
subject_29	93.0556	84.7222	61.1111	68.0556	59.7222	58.3333	73.6111
subject_30	93.0556	38.8889	48.6111	75	26.3889	45.8333	48.6111
subject_31	90.2778	91.6667	48.6111	70.8333	40.2778	41.6667	40.2778
subject_32	90.2778	73.6111	70.8333	58.3333	48.6111	72.2222	76.3889
subject_33	90.2778	70.8333	84.7222	65.2778	45.8333	58.3333	58.3333

## Sheet: Fig_2b
	neu	ple	sad	hap	pai	fea	ang
neu	74.1162	2.86195	0.757576	0.968013	11.9108	3.367	1.6835
ple	4.0404	59.3855	5.89226	2.27273	4.88215	1.72559	14.6465
sad	3.78788	1.51515	44.1919	2.06229	15.5724	21.17	5.85017
hap	3.7037	2.39899	1.22054	65.4882	4.3771	16.9192	2.39899
pai	2.98822	2.94613	6.56566	0.968013	46.3805	18.9815	14.5202
fea	3.57744	0.757576	6.43939	2.65152	11.7003	53.9983	14.0152
ang	2.65152	1.51515	4.20875	0.505051	24.3266	8.58586	53.2828

## Sheet: Fig_2c
	neu	ple	sad	hap	pai	fea	ang
subject_1	3.04958	2.49495	1.51517	3.0832	1.39519	1.53201	1.04941
subject_2	2.90406	2.33152	2.19807	2.96587	1.35388	1.38081	1.57613
subject_3	3.37968	2.44085	2.13308	3.0779	1.68889	2.48037	1.98395
subject_4	4.42495	3.68076	2.45972	3.79916	1.77956	1.90604	2.62647
subject_5	2.96861	1.60611	2.67481	3.62692	1.31514	1.4239	1.49394
subject_6	3.75268	3.03569	1.77685	3.79916	1.77058	1.87654	2.04216
subject_7	2.86294	3.37337	2.0607	2.92938	1.63875	1.53851	2.26675
subject_8	4.45281	3.42105	2.10453	2.42966	1.38978	1.27631	1.85723
subject_9	3.44041	4.24628	2.20041	3.91706	1.67595	1.4473	1.90662
subject_10	2.53218	3.32176	2.71057	2.57008	1.33933	2.09459	2.0275
subject_11	4.80274	2.14148	2.47713	3.98208	1.25238	2.25846	2.13276
subject_12	3.65397	3.07158	1.98407	2.59384	1.68045	1.67667	1.73248
subject_13	2.38376	2.64779	1.70563	2.23432	0.766851	1.13433	1.36341
subject_14	1.21548	0.914335	1.24002	1.35916	0.487813	0.742376	1.14757
subject_15	3.82297	2.15724	0.54613	2.21688	1.50148	1.40178	1.08711
subject_16	1.83938	3.22457	1.77565	3.15085	0.738869	0.735313	0.950388
subject_17	2.18267	1.98998	2.08536	2.38792	1.75981	1.72354	1.97245
subject_18	2.59983	2.03683	2.15109	3.32176	1.28144	1.68163	1.40783
subject_19	2.98649	2.10519	0.902868	2.90361	0.671813	1.13832	1.18396
subject_20	3.3302	2.42318	2.16552	2.37561	1.30706	1.44512	1.59083
subject_21	2.10376	3.91706	1.69541	2.49479	1.6658	1.74878	1.71088
subject_22	2.51084	3.68766	1.65303	2.59324	1.30423	1.41385	2.07274
subject_23	0.389253	2.7271	2.18446	2.90142	1.08478	1.43067	0.286302
subject_24	1.44859	1.2694	1.24144	1.95459	0.874506	1.17369	1.3956
subject_25	3.65263	4.80274	1.24977	3.0779	1.398	2.02189	1.98072
subject_26	3.01263	3.81702	2.2497	2.99516	1.4948	1.19934	1.70908
subject_27	2.92688	3.16783	1.40277	2.63508	0.764243	1.24073	1.38843
subject_28	2.3564	1.79011	0.408423	2.71155	1.47912	1.67248	2.13276
subject_29	3.61929	3.225	2.12875	3.07158	1.51723	1.4815	2.14697
subject_30	2.99551	1.66989	1.12685	2.75985	0.62676	1.03454	1.39497
subject_31	3.3829	3.11466	1.39497	2.14174	1.07879	1.14298	1.10724
subject_32	4.12928	2.58351	2.46303	3.04216	1.22334	2.05227	1.91542
subject_33	3.17698	3.00865	2.4707	3.22457	1.11601	1.67324	1.60868

## Sheet: Fig_2d
	neu	ple	sad	hap	pai	fea	ang
subject_1	0.694444	0	10.8796	1.15741	11.8056	12.7315	8.56481
subject_2	1.62037	1.85185	3.00926	3.47222	9.9537	9.49074	11.1111
subject_3	0.925926	1.85185	0.462963	0.231481	10.4167	18.75	6.01852
subject_4	0.231481	0	0.925926	0.231481	10.1852	14.8148	1.15741
subject_5	0	2.08333	1.85185	0.462963	10.6481	9.9537	18.287
subject_6	0.462963	1.15741	3.24074	0.231481	12.7315	8.56481	5.78704
subject_7	6.94444	0.694444	1.38889	0	6.25	17.1296	3.93519
subject_8	2.31481	1.38889	1.62037	2.08333	5.09259	9.49074	15.9722
subject_9	0.925926	3.7037	1.38889	0.231481	7.63889	14.5833	4.16667
subject_10	1.62037	0.694444	0.925926	1.62037	19.213	10.8796	2.31481
subject_11	0.462963	0	3.93519	0.231481	7.17593	12.037	8.56481
subject_12	1.15741	0.462963	3.00926	1.85185	9.25926	12.963	7.87037
subject_13	2.77778	3.7037	5.09259	2.5463	8.10185	14.3519	13.1944
subject_14	6.25	11.5741	2.77778	6.25	23.1481	15.2778	7.63889
subject_15	0.462963	0.231481	1.62037	3.7037	19.213	19.6759	9.72222
subject_16	5.55556	0.231481	5.09259	0.462963	18.9815	12.963	11.5741
subject_17	5.55556	1.38889	1.85185	3.00926	13.8889	8.56481	8.33333
subject_18	0	2.08333	3.93519	0	13.4259	12.037	12.2685
subject_19	0.925926	5.09259	1.38889	0.925926	14.3519	12.037	20.3704
subject_20	19.213	4.86111	6.25	1.15741	6.01852	6.94444	1.62037
subject_21	9.02778	0.231481	0	0.925926	11.5741	18.75	3.47222
subject_22	3.00926	0.462963	9.72222	1.38889	9.02778	7.87037	8.10185
subject_23	7.87037	0.231481	5.09259	0.231481	31.0185	3.7037	15.7407
subject_24	6.01852	6.48148	9.49074	7.40741	8.33333	11.3426	11.1111
subject_25	0.925926	0.462963	3.93519	0.231481	15.7407	14.5833	1.85185
subject_26	1.38889	1.85185	0.694444	0.462963	20.6019	9.02778	6.25
subject_27	4.39815	1.38889	3.93519	0.694444	4.16667	17.8241	15.9722
subject_28	10.1852	0.462963	11.1111	2.31481	10.8796	6.71296	8.56481
subject_29	1.62037	1.38889	3.24074	0.462963	10.1852	10.1852	6.48148
subject_30	6.48148	2.5463	12.2685	1.85185	10.4167	12.7315	7.63889
subject_31	1.85185	4.16667	7.63889	5.55556	9.25926	8.7963	8.7963
subject_32	0.231481	2.5463	2.77778	0.231481	10.4167	7.17593	11.5741
subject_33	3.00926	0.694444	7.40741	0.231481	11.1111	7.17593	8.10185

## Sheet: Fig_2e_response_time
	neu	ple	sad	hap	pai	fea	ang
subject_1	1.34459	1.67938	1.96705	1.88002	2.051	2.18984	1.70062
subject_2	1.51967	1.85384	1.95416	2.01327	2.13731	1.9912	2.19776
subject_3	1.50813	1.62491	1.66619	1.58723	1.96507	1.88212	1.91733
subject_4	1.73314	1.89936	1.89337	1.72181	2.00971	1.7679	1.70525
subject_5	1.68406	1.61902	1.83351	1.65139	2.23641	2.20824	1.83295
subject_6	1.73442	1.66132	2.02086	1.81312	1.72343	1.72257	1.6658
subject_7	1.54229	1.87394	1.79841	1.473	2.01376	1.93569	1.72812
subject_8	1.63519	1.68015	1.80267	1.6249	1.78969	1.81249	1.56982
subject_9	1.68748	1.73256	1.73628	1.7579	1.80721	1.81346	1.88246
subject_10	1.80284	1.86054	1.98076	1.63545	1.83216	2.22453	2.09195
subject_11	1.60652	1.82392	1.92456	1.7374	1.92412	1.86226	1.93957
subject_12	1.7826	1.87393	1.92863	1.55127	1.94076	1.75976	1.55917
subject_13	1.65309	1.83985	1.80042	1.71289	1.79737	2.01614	2.00531
subject_14	1.84898	1.92543	2.15626	1.92863	2.19609	2.16061	1.95647
subject_15	1.95616	1.98855	1.7298	1.76747	1.73018	1.78789	1.61667
subject_16	1.75144	1.76647	2.20961	1.68056	1.9438	1.97097	1.95483
subject_17	1.4192	1.81973	2.08367	1.7664	2.01333	1.98727	1.70239
subject_18	1.65691	1.68417	1.77598	1.64642	2.05353	2.05483	1.80622
subject_19	1.52646	1.45341	1.90441	1.9363	2.04592	1.92493	1.93977
subject_20	1.89605	1.94088	2.20218	1.95804	2.28632	2.00293	2.16542
subject_21	1.42847	1.51659	1.7047	1.63324	1.90326	1.80439	1.69833
subject_22	1.52177	1.78108	1.92752	1.74255	2.06659	1.8704	1.84971
subject_23	1.78381	1.83876	2.0617	1.9499	2.16169	2.04167	1.85927
subject_24	1.91483	1.8169	2.15804	1.8372	1.85678	2.19362	1.85781
subject_25	1.75152	2.15978	2.11044	2.12587	2.16106	1.99665	1.65843
subject_26	1.73253	1.48696	1.62207	1.75044	1.80738	1.74083	1.55183
subject_27	1.65616	1.62464	1.61951	1.58337	2.14571	1.97235	1.58976
subject_28	1.57282	2.13199	1.83017	1.80537	1.66513	1.80011	1.68882
subject_29	1.48081	1.47817	1.51605	1.53347	2.03261	1.96342	2.17025

## Sheet: Fig_2e_accuracy
	neu	ple	sad	hap	pai	fea	ang
subject_1	87.5	84.6154	66.6667	91.6667	72.7273	50	83.3333
subject_2	98.6111	79.4872	81.9444	55.5556	89.3939	61.1111	59.7222
subject_3	91.6667	91.0256	81.9444	79.1667	60.6061	69.4444	51.3889
subject_4	83.3333	51.2821	73.6111	68.0556	56.0606	52.7778	93.0556
subject_5	95.8333	51.2821	73.6111	90.2778	59.0909	52.7778	72.2222
subject_6	98.6111	14.1026	23.6111	62.5	86.3636	73.6111	54.1667
subject_7	90.2778	61.5385	61.1111	86.1111	53.0303	43.0556	62.5
subject_8	81.9444	33.3333	51.3889	62.5	65.1515	70.8333	65.2778
subject_9	65.2778	71.7949	79.1667	79.1667	66.6667	50	58.3333
subject_10	84.7222	55.1282	51.3889	79.1667	40.9091	27.7778	58.3333
subject_11	79.1667	41.0256	68.0556	55.5556	71.2121	68.0556	59.7222
subject_12	58.3333	47.4359	44.4444	68.0556	51.5152	65.2778	55.5556
subject_13	88.8889	74.359	63.8889	77.7778	56.0606	69.4444	65.2778
subject_14	87.5	6.41026	58.3333	77.7778	42.4242	51.3889	75
subject_15	40.2778	21.7949	11.1111	27.7778	43.9394	48.6111	69.4444
subject_16	76.3889	75.641	37.5	31.9444	71.2121	47.2222	59.7222
subject_17	98.6111	88.4615	69.4444	63.8889	68.1818	62.5	88.8889
subject_18	94.4444	29.4872	48.6111	51.3889	68.1818	44.4444	68.0556
subject_19	93.0556	88.4615	62.5	48.6111	48.4848	52.7778	63.8889
subject_20	83.3333	52.5641	65.2778	50	43.9394	63.8889	79.1667
subject_21	87.5	92.3077	51.3889	93.0556	68.1818	65.2778	55.5556
subject_22	90.2778	71.7949	40.2778	44.4444	30.303	91.6667	87.5
subject_23	88.8889	80.7692	63.8889	75	80.303	61.1111	88.8889
subject_24	73.6111	62.8205	52.7778	83.3333	63.6364	45.8333	73.6111
subject_25	86.1111	33.3333	47.2222	38.8889	39.3939	75	87.5
subject_26	88.8889	66.6667	48.6111	73.6111	30.303	59.7222	72.2222
subject_27	77.7778	41.0256	66.6667	68.0556	46.9697	56.9444	88.8889
subject_28	100	25.641	23.6111	59.7222	92.4242	70.8333	45.8333
subject_29	93.0556	91.0256	80.5556	76.3889	57.5758	75	59.7222

## Sheet: Fig_2f
	neu	ple	sad	hap	pai	fea	ang
neu	81.0824	0.766284	0.718391	1.43678	5.36398	4.69349	2.05939
ple	2.72989	54.8851	6.89655	2.34674	9.05172	4.07088	20.3065
sad	3.06513	1.48467	50.0479	0.622605	16.8582	14.2241	6.89655
hap	9.48276	6.17816	1.24521	59.4828	2.25096	14.272	0.383142
pai	2.10728	1.10153	0.909962	0.287356	48.8027	7.66284	25.0958
fea	2.29885	0.909962	4.16667	8.90805	16.3793	53.592	7.80651
ang	1.43678	1.19732	1.48467	0.335249	20.4023	6.08238	63.6973

## Sheet: Fig_2g
	neu	ple	sad	hap	pai	fea	ang
subject_1	3.61047	3.4802	2.24624	3.5834	1.65906	1.81552	2.69909
subject_2	4.23724	2.9088	2.69941	1.98624	2.53195	1.79778	2.33152
subject_3	4.21473	3.37917	2.79268	3.1673	1.56661	2.04261	1.55039
subject_4	3.10677	2.86388	2.26734	2.66966	1.5355	1.60381	2.55487
subject_5	3.72435	2.63447	3.09153	2.97942	1.80279	1.62291	1.62391
subject_6	4.33976	1.75601	1.74126	3.15037	1.85376	1.78175	1.2894
subject_7	2.59509	2.28606	2.48263	3.12216	1.32149	1.43925	1.67205
subject_8	2.99861	1.70862	2.12018	2.51905	1.53976	1.69887	1.48867
subject_9	2.74791	2.283	2.95157	2.47069	1.72827	1.27107	1.72599
subject_10	2.81075	2.12158	1.62804	2.51846	0.794708	1.02476	1.30627
subject_11	3.01263	1.18696	2.55461	2.27906	1.98938	1.72741	1.39651
subject_12	2.34978	1.88779	1.85297	2.50609	0.951238	1.53201	1.30138
subject_13	3.06717	2.64713	2.17101	2.67922	1.56635	2.02405	1.82262
subject_14	3.35076	0.430885	2.41084	2.31793	0.904789	2.3058	1.36362
subject_15	2.21396	1.82319	1.61109	1.87067	0.409556	0.852325	1.22736
subject_16	1.47583	2.78016	2.14148	1.6161	1.65543	1.54453	1.97783
subject_17	3.51154	3.80071	2.86357	2.39232	2.13126	2.00052	2.9789
subject_18	3.67857	0.976356	1.14994	2.0275	1.5172	1.3231	2.08346
subject_19	2.6647	3.19106	1.87186	1.84461	1.45953	1.54963	2.23492
subject_20	3.00426	2.26473	2.27227	2.60233	1.34501	1.57613	1.69936
subject_21	3.98208	4.02841	2.49495	3.94007	1.48762	1.92695	1.61965
subject_22	2.95601	3.03688	1.95425	2.32041	1.21596	2.44764	2.23567
subject_23	3.57572	3.47175	2.95782	2.49001	2.26634	1.66521	2.83485
subject_24	2.51084	2.78723	2.20903	2.50154	1.55726	1.30921	1.87686
subject_25	2.99983	1.12249	1.63656	2.07287	0.989095	2.15443	2.09034
subject_26	3.21332	3.03306	2.10453	2.33764	0.852346	1.34201	1.77422
subject_27	2.52297	2.23324	2.1126	2.74023	1.19504	1.29221	2.5456
subject_28	4.30666	1.80567	2.11287	2.51714	2.14558	1.81959	1.22032
subject_29	3.94007	3.04858	2.89847	2.98985	1.72517	2.172	1.79938

## Sheet: Fig_2h
	neu	ple	sad	hap	pai	fea	ang
subject_1	0	0	3.47222	1.38889	14.5833	3.47222	4.16667
subject_2	2.08333	1.85185	3.7037	3.24074	9.9537	6.48148	1.85185
subject_3	0.231481	2.08333	3.00926	0.925926	9.72222	6.25	6.48148
subject_4	1.62037	0.231481	5.09259	1.38889	8.33333	6.25	14.1204
subject_5	2.31481	0.462963	0	4.62963	5.78704	6.01852	15.0463
subject_6	1.62037	0.231481	0	0.231481	22.4537	12.5	11.8056
subject_7	9.72222	2.31481	1.38889	2.08333	10.6481	5.32407	8.7963
subject_8	1.85185	1.62037	1.85185	1.38889	12.5	12.5	13.6574
subject_9	0.925926	4.39815	1.62037	4.86111	9.72222	10.1852	6.48148
subject_10	3.7037	2.31481	5.55556	4.39815	15.2778	5.32407	13.6574
subject_11	1.38889	7.87037	1.85185	1.62037	7.63889	10.4167	12.5
subject_12	1.62037	2.5463	2.31481	2.08333	18.0556	12.7315	12.2685
subject_13	3.24074	2.31481	3.47222	2.77778	7.87037	6.48148	7.63889
subject_14	1.38889	2.5463	1.38889	6.01852	13.6574	1.15741	24.537
subject_15	0.694444	0.462963	0.231481	0.694444	28.7037	18.75	23.6111
subject_16	22.4537	1.85185	0.694444	1.85185	13.6574	5.32407	4.16667
subject_17	9.49074	0.462963	0.925926	2.08333	4.86111	4.62963	3.93519
subject_18	1.85185	6.48148	11.8056	2.31481	14.8148	7.17593	5.32407
subject_19	11.8056	2.31481	6.01852	3.00926	6.71296	6.94444	3.00926
subject_20	2.08333	1.38889	3.00926	0.462963	6.71296	11.1111	18.75
subject_21	0.231481	0.462963	0.694444	0.694444	15.5093	6.25	6.94444
subject_22	4.86111	0.694444	1.38889	0.694444	4.16667	14.3519	13.8889
subject_23	0.925926	0.462963	0.462963	3.47222	7.87037	8.33333	5.32407
subject_24	3.00926	0	1.62037	6.25	11.3426	7.87037	10.6481
subject_25	2.77778	6.01852	4.39815	0.925926	10.4167	6.94444	17.3611
subject_26	2.31481	0.462963	1.62037	4.39815	8.56481	13.6574	11.8056
subject_27	3.93519	0	4.62963	1.15741	10.1852	13.1944	9.25926
subject_28	3.24074	0	0.231481	1.15741	23.8426	10.1852	9.25926
subject_29	0.694444	4.39815	2.08333	1.15741	6.25	6.71296	6.01852

[truncated: 4 more sheets: Fig_2i, _normalized_data, Fig_2k, Fig_2m_normalized_data]
