# Supplementary material for: Neurocognitive processing efficiency for discriminating human non-alarm rather than alarm scream calls
Source: PLoS Biol. 2021 Apr 13;19(4):e3000751. doi: 10.1371/journal.pbio.3000751 (PMC8043411; doi:10.1371/journal.pbio.3000751)
Supplement: S3 Data — (XLSX) [file pbio.3000751.s003.xlsx]

## Sheet: Fig_3a_response_time
	neu	ple	sad	hap	pai	fea	ang
subject_1	944.066	962.231	1040.77	1032.29	952.382	960.191	1000.85
subject_2	678.69	634.74	726	817.282	737.557	740.146	698.339
subject_3	1228	1191.24	1181.5	1152.88	1119.8	1050.75	1125.55
subject_4	1063.93	1118.31	1194.45	1049.92	970.692	1070.95	992.868
subject_5	1436.67	1319.52	1591.7	1458.96	1586.57	1475.17	1577.11
subject_6	981.706	1000.11	972.493	971.801	971.344	975.045	985.783
subject_7	1451.85	1293.81	1749.45	1538.42	1407.73	1559.22	1564.4
subject_8	705.417	799.833	852.337	808.676	811.487	776.234	796.637
subject_9	1124.33	1160.11	1109.81	1363.87	1140.53	1141.09	1211.05
subject_10	1420.69	1442.93	1546.07	1557.74	1481.41	1535.12	1554.07
subject_11	1084.97	1117.39	1215.83	1284.09	1101.75	1289.07	1118.47
subject_12	775.091	722.046	964.865	831.87	735.273	785.232	837.317
subject_13	1200.81	1077.5	1362.08	1160.94	1277.27	1414.87	1151.26
subject_14	691.407	653.453	687.524	690.89	629.018	642.737	617
subject_15	1402.19	1330.64	1000.14	1161.4	1188.75	1257.43	1071.63
subject_16	1313.26	1280.86	1275.53	1353.12	1301.8	1324.48	1379.37
subject_17	1058.95	1050.51	1081.8	1112.46	1059.89	1092.02	1109.09
subject_18	865.071	888.773	1063.41	1067.4	900.227	967.242	855.238
subject_19	1233.59	1178.46	1324.69	1285.57	1133.73	1221.24	1220.48
subject_20	1657.47	1541.67	1661.93	1484.33	1702.29	1580.09	1674.15
subject_21	1039.51	996.56	1049.23	1050.28	954.875	880.917	939.305
subject_22	1428.87	1312.1	1555.19	1534.74	1504.44	1464.85	1451.9
subject_23	1485.01	1476.41	1723.5	1542.93	1594.83	1598.69	1520.03
subject_24	1289.97	1240.39	1352.69	1367.26	1168.87	1119.4	1350.83
subject_25	1499.92	1426.37	1038.85	1157.03	1171.07	1102.22	1157.58
subject_26	1175.53	1141.46	1190.18	1160.27	1177.8	1179.25	1148.38
subject_27	1684.08	1470.82	1016.45	1173.16	1219	1173.15	1126.87
subject_28	1091.11	1047.59	1243.29	1186.71	1204.74	1245.51	1240.95
subject_29	901.259	861.146	919.417	831.203	864.318	830.97	865.833
subject_30	1384.43	1228.9	1440.35	1517.24	1276.67	1303.24	1396.19

## Sheet: Fig_3a_accuracy
	neu	ple	sad	hap	pai	fea	ang
subject_1	2.08333	0	8.33333	12.5	2.08333	4.16667	0
subject_2	12.5	4.16667	18.75	10.4167	2.08333	14.5833	12.5
subject_3	14.5833	10.4167	6.25	6.25	6.25	2.08333	12.5
subject_4	39.5833	8.33333	18.75	22.9167	2.08333	8.33333	20.8333
subject_5	12.5	6.25	10.4167	8.33333	4.16667	4.16667	14.5833
subject_6	27.0833	18.75	31.25	16.6667	14.5833	2.08333	31.25
subject_7	31.25	33.3333	33.3333	50	8.33333	31.25	27.0833
subject_8	25	10.4167	25	37.5	14.5833	27.0833	22.9167
subject_9	29.1667	16.6667	27.0833	33.3333	20.8333	14.5833	25
subject_10	16.6667	12.5	10.4167	16.6667	2.08333	22.9167	14.5833
subject_11	29.1667	27.0833	25	18.75	4.16667	8.33333	14.5833
subject_12	8.33333	16.6667	29.1667	12.5	4.16667	18.75	22.9167
subject_13	6.25	0	14.5833	27.0833	31.25	16.6667	29.1667
subject_14	6.25	8.33333	12.5	6.25	4.16667	8.33333	14.5833
subject_15	29.1667	22.9167	27.0833	12.5	25	20.8333	29.1667
subject_16	10.4167	27.0833	14.5833	10.4167	2.08333	8.33333	10.4167
subject_17	4.16667	14.5833	14.5833	14.5833	14.5833	8.33333	4.16667
subject_18	12.5	6.25	8.33333	10.4167	0	16.6667	12.5
subject_19	29.1667	18.75	16.6667	18.75	0	4.16667	20.8333
subject_20	6.25	6.25	35.4167	27.0833	16.6667	20.8333	25
subject_21	8.33333	10.4167	12.5	20.8333	0	0	2.08333
subject_22	25	8.33333	27.0833	29.1667	25	20.8333	35.4167
subject_23	14.5833	4.16667	12.5	12.5	4.16667	14.5833	8.33333
subject_24	29.1667	27.0833	29.1667	22.9167	39.5833	29.1667	29.1667
subject_25	35.4167	16.6667	14.5833	16.6667	12.5	14.5833	25
subject_26	4.16667	0	8.33333	4.16667	4.16667	4.16667	12.5
subject_27	39.5833	25	31.25	18.75	14.5833	8.33333	27.0833
subject_28	12.5	6.25	25	10.4167	2.08333	20.8333	16.6667
subject_29	2.08333	0	0	4.16667	2.08333	8.33333	0
subject_30	2.08333	2.08333	10.4167	6.25	0	2.08333	0

## Sheet: Fig_3g_upper_left_panel
	posterior probability
forward	2.18151e-149
backward	3.02858e-177
bidirectional	1

## Sheet: Fig_3g_lower_left_panel
	posterior probability
forward	1.42916e-59
backward	4.83042e-89
bidirectional	1

## Sheet: Fig_3g_upper_right_panel
model number	diff_F	posterior probability
1	1.19552	6.01769e-171
2	2.72772	2.57865e-152
3	1.93174	5.39567e-162
4	2.43639	7.39115e-156
5	2.09212	4.81263e-160
6	2.61482	1.09277e-153
7	1.74493	2.88677e-164
8	1.24594	2.46934e-170
9	1.64607	1.81251e-165
10	1.48813	2.17586e-167
11	2.01995	6.37865e-161
12	2.70388	1.32301e-152
13	1.99265	2.97034e-161
14	2.90508	3.69921e-150
15	2.68541	7.88636e-153
16	1.89634	2.0029e-162
17	1.90366	2.45811e-162
18	1.50987	3.99946e-167
19	1.51165	4.20415e-167
20	2.93949	9.69657e-150
21	2.69776	1.11465e-152
22	1.65547	2.35848e-165
23	1.70281	8.87676e-165
24	2.78382	1.24061e-151
25	2.42259	5.02268e-156
26	2.49494	3.80843e-155
27	2.43034	6.24089e-156
28	2.01037	4.87834e-161
29	1.40559	2.15789e-168
30	2.1272	1.2851e-159
31	2.65954	3.82194e-153
32	2.14837	2.32454e-159
33	2.09363	5.0208e-160
34	2.16782	4.00769e-159
35	2.18837	7.12471e-159
36	1.87385	1.06684e-162
37	1.55769	1.52604e-166
38	2.81222	2.74717e-151
39	2.49318	3.6252e-155
40	2.04495	1.28439e-160
41	2.57334	3.42025e-154
42	2.22795	2.15785e-158
43	1.28082	6.5568e-170
44	1.26134	3.80026e-170
45	2.55164	1.86306e-154
46	2.12138	1.09195e-159
47	1.54256	9.98897e-167
48	2.59969	7.15347e-154
49	2.81391	2.88092e-151
50	1.73992	2.50892e-164
51	1.6216	9.13546e-166
52	2.71136	1.63122e-152
53	1.90027	2.23571e-162
54	2.68317	7.40789e-153
55	1.80218	1.43426e-163
56	2.07496	2.97628e-160
57	2.35023	6.62305e-157
58	2.02823	8.04315e-161
59	2.21732	1.60243e-158
60	2.06132	2.0313e-160
61	1.3721	8.44652e-169
62	2.37653	1.38306e-156
63	2.7023	1.26552e-152
64	1.96284	1.28901e-161
65	2.59959	7.1332e-154
66	1.47548	1.52703e-167
67	1.38567	1.23532e-168
68	1.90004	2.22159e-162
69	2.79477	1.68576e-151
70	1.87745	1.18017e-162
71	1.79024	1.0266e-163
72	2.18765	6.98301e-159
73	2.29253	1.31636e-157
74	2.52755	9.49146e-155
75	1.9681	1.49349e-161
76	2.58737	5.06717e-154
77	2.12697	1.27695e-159
78	2.25668	4.82469e-158
79	2.92866	7.16009e-150
80	1.59645	4.5176e-166
81	2.69774	1.1139e-152
82	1.89993	2.21442e-162
83	1.85247	5.86261e-163
84	1.98887	2.67198e-161
85	1.99922	3.56955e-161
86	2.79808	1.84925e-151
87	2.09086	4.64552e-160
88	2.11469	9.05262e-160
89	1.6698	3.52244e-165
90	1.89973	2.20221e-162
91	1.69504	7.14108e-165
92	2.3868	1.84376e-156
93	1.95922	1.16493e-161
94	1.32242	2.10167e-169
95	2.76216	6.76317e-152
96	1.83332	3.42953e-163
97	1.54507	1.07175e-166
98	1.33168	2.72407e-169
99	2.66184	4.07702e-153
100	2.01299	5.24872e-161
101	1.75797	4.15914e-164
102	1.85901	7.0411e-163
103	1.92452	4.40853e-162
104	1.3983	1.75939e-168
105	1.42281	3.49447e-168
106	1.08548	2.76293e-172
107	1.79695	1.23868e-163
108	1.5525	1.31951e-166
109	2.3249	3.25825e-157
110	2.63928	2.16736e-153
111	1.90551	2.58913e-162
112	1.55675	1.48649e-166
113	2.35802	8.23701e-157
114	1.32681	2.37702e-169
115	1.48578	2.03766e-167
116	2.18558	6.59005e-159
117	2.54091	1.37944e-154
118	2.05085	1.51537e-160
119	2.08344	3.77406e-160
120	1.62584	1.02854e-165
121	2.22345	1.9025e-158
122	1.93188	5.41669e-162
123	2.09252	4.86714e-160
124	1.68907	6.04175e-165
125	1.73118	1.96419e-164
126	2.73511	3.17168e-152
127	1.9651	1.37333e-161
128	2.3654	1.01263e-156
129	0	1.74445e-185
130	0.546516	7.71658e-179
131	0.493594	1.7534e-179
132	0.492803	1.71501e-179
133	0.000140096	1.75131e-185
134	0.488283	1.51113e-179
135	0.547314	7.89089e-179
136	0.168072	1.92955e-183
137	0.166724	1.85809e-183
138	0.000695433	1.77876e-185
139	0.547315	7.89119e-179
140	0.546948	7.81047e-179
141	0.489112	1.54661e-179
142	0.546515	7.71639e-179
143	0.48828	1.51102e-179
144	0.168084	1.93023e-183
145	0.547312	7.89056e-179
146	0.18391	3.00643e-183
147	0.168075	1.92973e-183
148	0.546516	7.71674e-179
149	0.494126	1.77971e-179
150	7.87292e-05	1.7483e-185
151	0.491645	1.66027e-179
152	0.547929	8.0281e-179
153	0.168813	1.97003e-183
154	0.54793	8.02828e-179
155	0.166719	1.85783e-183
156	0.000691769	1.77857e-185
157	0.183922	3.0074e-183
158	0.18392	3.00724e-183
159	0.489106	1.54637e-179
160	0.547928	8.02773e-179
161	0.00014263	1.75143e-185
162	0.166724	1.85807e-183
163	0.546515	7.71645e-179
164	0.166733	1.85853e-183
165	0.000699687	1.77897e-185
166	0.546514	7.71618e-179
167	0.166719	1.85784e-183
168	0.000136311	1.75113e-185
169	0.489106	1.54634e-179
170	0.000100725	1.74938e-185
171	0.000694794	1.77872e-185
172	0.000701403	1.77905e-185
173	0.547298	7.88756e-179
174	0.546514	7.71618e-179
175	0.168079	1.92992e-183
176	0.493584	1.75292e-179
177	0.550015	8.51101e-179
178	0.000520409	1.77006e-185
179	0.49279	1.7144e-179
180	0.488284	1.51118e-179
181	0.183916	3.00695e-183
182	0.547938	8.03007e-179
183	0.183914	3.00675e-183
184	0.488286	1.51124e-179
185	0.140192	8.83957e-184
186	0.489102	1.54618e-179
187	8.74211e-05	1.74873e-185
188	0.546515	7.71639e-179
189	0.000521346	1.77011e-185
190	0.489112	1.5466e-179
191	0.546952	7.81134e-179
192	0.000692402	1.7786e-185
193	0.546511	7.71556e-179
194	8.63261e-05	1.74868e-185
195	0.00051774	1.76993e-185
196	0.48828	1.511e-179
197	0.547943	8.03115e-179
198	0.488278	1.51091e-179
199	0.543172	7.02684e-179
200	0.183916	3.0069e-183
201	0.166717	1.8577e-183
202	0.140201	8.84166e-184
203	0.547936	8.02963e-179
204	0.493584	1.75294e-179
205	0.547925	8.02715e-179
206	0.166722	1.85799e-183
207	0.54695	7.81094e-179
208	0.000142889	1.75145e-185
209	0.48828	1.51099e-179
210	0.48828	1.51101e-179
211	0.547933	8.02887e-179
212	9.69291e-05	1.7492e-185
213	0.547307	7.88949e-179
214	0.493581	1.75276e-179
215	0.166724	1.85807e-183
216	8.8495e-05	1.74878e-185
217	0.183913	3.0067e-183
218	8.83265e-05	1.74877e-185
219	0.000699852	1.77898e-185
220	0.140187	8.83831e-184
221	0.000696736	1.77882e-185
222	0.000696985	1.77883e-185
223	0.546953	7.81155e-179
224	0.492785	1.71413e-179
225	0.168073	1.9296e-183
226	0.000514601	1.76977e-185
227	0.489109	1.54648e-179
228	0.546516	7.71669e-179
229	0.183916	3.00696e-183
230	0.489097	1.54595e-179
231	0.492807	1.71521e-179
232	0.183911	3.00648e-183
233	9.36456e-05	1.74903e-185
234	0.000515943	1.76984e-185
235	0.489106	1.54634e-179
236	0.000693739	1.77867e-185
237	0.140196	8.84052e-184
238	0.493576	1.75251e-179
239	0.492777	1.71373e-179
240	0.166719	1.85785e-183
241	0.488285	1.51123e-179
242	0.166049	1.82329e-183
243	8.75537e-05	1.74874e-185
244	0.183915	3.00688e-183
245	0.488276	1.51084e-179
246	0.547939	8.03026e-179
247	0.489106	1.54635e-179
248	0.16672	1.85787e-183
249	0.000844417	1.78619e-185
250	9.07152e-05	1.74889e-185
251	0.546959	7.81288e-179
252	0.140193	8.83985e-184
253	0.489111	1.54659e-179
254	0.546514	7.71631e-179
255	0.547939	8.03037e-179
256	0.000138568	1.75124e-185
257	1.24836	8.25909e-172
258	2.27948	2.85449e-159
259	7.75029	9.59255e-93
260	2.21937	5.30422e-160
261	2.11698	3.01693e-161
262	3.86042	4.78831e-140
263	7.77456	1.89269e-92
264	2.09411	1.59001e-161
265	4.48814	2.05784e-132
266	2.35992	2.71471e-158
267	7.15749	5.93335e-100
268	3.12832	5.99227e-149
269	2.1751	1.53536e-160
270	3.03827	4.81488e-150
271	5.97953	2.81208e-114
272	3.1283	5.98945e-149
273	3.48249	1.21448e-144
274	1.76868	1.75429e-165
275	1.78162	2.52058e-165
276	3.04482	5.78403e-150
277	4.62935	1.07279e-130
278	5.60678	8.24655e-119
279	3.11005	3.59302e-149
280	3.87443	7.08739e-140
281	6.46152	2.04277e-108
282	14.2643	1.56271e-13
283	1.30702	4.26763e-171
284	3.83342	2.24792e-140
285	3.35527	3.44708e-146
286	1.51011	1.25856e-168
287	3.16893	1.86831e-148
288	11.1672	3.40364e-51
289	2.6099	2.97535e-155
290	2.42178	1.53439e-157
291	2.257	1.52102e-159
292	2.74263	1.22331e-153
293	2.10012	1.8815e-161
294	7.64996	5.77971e-94
295	4.50182	3.01791e-132
296	5.57015	2.95726e-119
297	2.39672	7.60595e-158
298	2.01221	1.60505e-162
299	4.3728	8.14487e-134
300	3.65905	1.70373e-142
301	2.56442	8.3267e-156
302	5.05412	1.5696e-125
303	3.04314	5.51914e-150
304	2.56949	9.59776e-156
305	2.2282	6.79078e-160
306	1.88066	4.03442e-164
307	3.06427	9.97074e-150
308	2.45528	3.92034e-157
309	5.44956	1.01037e-120
310	4.20792	8.0511e-136
311	1.69326	2.12288e-166
312	1.90074	7.0786e-164
313	8.30852	5.89021e-86
314	3.11691	4.35387e-149
315	1.6814	1.52327e-166
316	2.43663	2.32582e-157
317	4.23163	1.56354e-135
318	1.69146	2.01855e-166
319	1.40298	6.26668e-170
320	6.60475	1.127e-106
321	5.52863	9.24613e-120
322	13.2189	3.03269e-26
323	6.7962	2.3984e-104
324	5.70441	1.26908e-117
325	5.71214	1.57609e-117
326	11.833	4.25227e-43
327	4.36133	5.9076e-134
328	2.19626	2.77669e-160
329	1.29668	3.19487e-171
330	2.75117	1.55379e-153
331	4.00705	2.9057e-138
332	1.45576	2.7473e-169
333	4.24997	2.61313e-135
334	1.88427	4.4642e-164
335	2.08269	1.15494e-161
336	1.94436	2.40104e-163
337	10.8378	3.36365e-55
338	5.95941	1.60088e-114
339	6.72211	3.01272e-105
340	2.07005	8.10573e-162
341	5.27457	7.52573e-123
342	1.96841	4.70816e-163
343	5.11711	9.15896e-125
344	2.19869	2.97284e-160
345	4.05742	1.1905e-137
346	3.47626	1.02027e-144
347	2.42058	1.48354e-157
348	1.81451	6.32983e-165
349	6.13426	2.14084e-112
350	3.06258	9.51167e-150
351	8.10394	1.91588e-88
352	3.30495	8.42452e-147
353	2.73063	8.7422e-154
354	2.44435	2.88689e-157
355	3.02072	2.9455e-150
356	6.77653	1.38283e-104
357	5.5337	1.06587e-119
358	1.51813	1.57522e-168
359	6.39606	3.26712e-109
360	3.03123	3.95369e-150
361	3.34939	2.92397e-146
362	2.51127	1.87995e-156
363	3.69996	5.35714e-142
364	5.03069	8.14667e-126
365	2.0909	1.45342e-161
366	1.94519	2.45777e-163
367	3.1653	1.68766e-148
368	5.57526	3.41248e-119
369	6.74536	5.77733e-105
370	6.27934	1.24396e-110
371	2.96474	6.14449e-151
372	4.48882	2.09737e-132
373	1.49219	7.61883e-169
374	6.32249	4.16454e-110
375	1.90269	7.47526e-164
376	1.71752	4.18742e-166
377	7.45789	2.66874e-96
378	2.39738	7.74787e-158
379	5.22673	1.97137e-123
380	5.0544	1.58208e-125
381	4.49205	2.29581e-132
382	10.8962	1.72539e-54
383	1.87062	3.04557e-164
384	6.45411	1.65985e-108
385	2.41025	1.11109e-157
386	2.3669	3.30078e-158
387	2.15905	9.79564e-161
388	4.52513	5.79629e-132
389	5.39338	2.09573e-121
390	7.48932	6.43358e-96
391	4.18236	3.93599e-136
392	4.13106	9.35967e-137
393	7.1608	6.50932e-100
394	3.60138	3.38947e-143
395	6.16315	4.80738e-112
396	1.99174	9.04812e-163
397	1.89309	5.71379e-164
398	8.63196	5.04919e-82
399	1.96099	3.82484e-163
400	3.81464	1.32875e-140
401	3.91608	2.2748e-139
402	4.11706	6.32452e-137
403	2.22301	5.87319e-160
404	1.73937	7.7212e-166
405	1.84363	1.43044e-164
406	2.2417	9.91223e-160
407	6.22224	2.51468e-111
408	5.90733	3.72442e-115
409	12.6224	1.68855e-33
410	3.76699	3.49936e-141
411	7.70355	2.59127e-93
412	1.74125	8.13862e-166
413	1.87632	3.573e-164
414	4.11271	5.5989e-137
415	4.25306	2.8498e-135
416	8.65463	9.52678e-82
417	6.93251	1.09016e-102
418	2.63581	6.14613e-155
419	5.4361	6.93227e-121
420	2.03248	2.83155e-162
421	2.47833	7.4746e-157
422	6.64944	3.93872e-106
423	1.44214	1.87625e-169
424	14.1077	1.94761e-15
425	3.26439	2.70608e-147
426	7.12343	2.28633e-100
427	5.03136	8.29951e-126
428	2.92703	2.13735e-151
429	2.694	3.13498e-154
430	1.2637	1.26903e-171
431	3.49731	1.83935e-144
432	1.88162	4.1444e-164
433	2.25779	1.55536e-159
434	2.5349	3.64357e-156
435	2.77545	3.06678e-153
436	4.48763	2.02838e-132
437	2.9968	1.50795e-150
438	5.94071	9.48331e-115
439	2.26824	2.0837e-159
440	4.59043	3.6083e-131
441	7.0974	1.10313e-100
442	5.07808	3.07032e-125
443	2.42369	1.61865e-157
444	2.32993	1.17225e-158
445	7.27583	1.63058e-98
446	4.0683	1.61459e-137
447	4.03871	7.04947e-138
448	1.79051	3.23271e-165
449	6.85806	1.35576e-103
450	1.40455	6.54854e-170
451	4.49069	2.21002e-132
452	5.19	7.04987e-124
453	1.5718	7.07938e-168
454	6.34748	8.38337e-110
455	6.21937	2.32079e-111
456	6.95665	2.14308e-102
457	1.19172	1.69092e-172
458	6.78889	1.9545e-104
459	7.36359	1.90339e-97
460	2.24782	1.17641e-159
461	2.21928	5.28988e-160
462	6.39715	3.36847e-109
463	3.92793	3.17012e-139
464	4.51753	4.68519e-132
465	6.7201	2.84809e-105
466	7.60635	1.70428e-94
467	2.4911	1.0689e-156
468	9.17188	1.85713e-75
469	1.44715	2.15852e-169
470	4.14451	1.36378e-136
471	3.12245	5.08524e-149
472	5.16952	3.97311e-124
473	2.52578	2.82239e-156
474	7.16626	7.58467e-100
475	3.16542	1.69362e-148
476	2.17118	1.3761e-160
477	3.25187	1.90578e-147
478	8.72252	6.37538e-81
479	3.82066	1.5728e-140
480	4.12676	8.29603e-137
481	2.91464	1.51111e-151
482	3.45738	6.0129e-145
483	3.79057	6.77339e-141
484	5.66988	4.82643e-118
485	3.15915	1.42105e-148
486	2.04704	4.25595e-162
487	6.44531	1.29743e-108
488	3.09811	2.57203e-149
489	4.30806	1.329e-134
490	2.10587	2.20982e-161
491	5.60914	8.81215e-119
492	6.96581	2.76976e-102
493	1.98411	7.30712e-163
494	4.7085	9.83988e-130
495	3.03856	4.85418e-150
496	4.32829	2.34182e-134
497	2.55563	6.5099e-156
498	2.13289	4.7093e-161
499	3.07878	1.49694e-149
500	7.22323	3.73884e-99
501	5.80619	2.19377e-116
502	1.83967	1.28055e-164
503	6.5883	7.1107e-107
504	1.4169	9.25386e-170
505	1.3601	1.88652e-170
506	4.69239	6.2671e-130
507	7.29362	2.68359e-98
508	3.20285	4.83041e-148
509	3.05101	6.87855e-150
510	2.03597	3.12141e-162
511	1.7724	1.94709e-165
512	2.98004	9.42959e-151
513	6.68183	9.75382e-106
514	1.58995	1.17667e-167
515	7.18547	1.29889e-99
516	2.43002	1.93255e-157
517	7.61583	2.22268e-94
518	13.3523	1.26878e-24
519	1.45431	2.63766e-169
520	5.62037	1.20657e-118
521	11.1535	2.31982e-51
522	3.33953	2.21838e-146
523	5.73988	3.42665e-117
524	5.73817	3.26594e-117
525	9.12526	5.03394e-76
526	2.49578	1.21858e-156
527	6.8266	5.61924e-104
528	6.27646	1.14759e-110
529	1.75528	1.20528e-165
530	4.2863	7.22729e-135
531	3.44075	3.77449e-145
532	7.15412	5.40036e-100
533	6.12543	1.67222e-112
534	8.62889	4.63371e-82
535	2.09724	1.73561e-161
536	5.99436	4.26002e-114
537	6.77851	1.4618e-104
538	7.5405	2.69657e-95
539	1.71017	3.40885e-166
540	6.83133	6.41377e-104
541	1.60002	1.55997e-167
542	6.38698	2.53364e-109
543	1.83325	1.06975e-164
544	1.50563	1.1099e-168
545	1.61662	2.48327e-167
546	2.06118	6.32387e-162
547	7.27403	1.55073e-98
548	3.49373	1.66408e-144
549	14.3842	4.48484e-12
550	4.26607	4.1013e-135
551	4.70934	1.00736e-129
552	6.43714	1.03199e-108
553	3.70447	6.07759e-142
554	4.35288	4.66213e-134
555	4.19659	5.86219e-136
556	1.35765	1.76147e-170
557	2.8204	1.07946e-152
558	3.5101	2.6314e-144
559	2.4781	7.42698e-157
560	2.33614	1.39491e-158
561	1.53818	2.76183e-168
562	1.47906	5.2756e-169
563	1.64575	5.61364e-167
564	1.51109	1.29339e-168
565	1.49541	8.33824e-169
566	3.69012	4.06709e-142
567	1.45866	2.97959e-169
568	6.40863	4.64484e-109
569	1.90036	7.00433e-164
570	6.01266	7.11066e-114
571	1.42813	1.26735e-169
572	2.0723	8.63254e-162
573	2.53918	4.10791e-156
574	5.33179	3.73553e-122
575	3.52567	4.06903e-144
576	6.39612	3.27293e-109
577	3.47454	9.72095e-145
578	2.45475	3.86214e-157
579	3.65299	1.43806e-142
580	5.02764	7.47869e-126
581	1.64347	5.266e-167
582	3.13448	7.1217e-149
583	2.50098	1.40937e-156
584	6.46996	2.58727e-108
585	4.85856	6.5727e-128
586	2.05603	5.47372e-162
587	2.0599	6.10017e-162
588	5.18472	6.08027e-124
589	4.21591	1.00691e-135
590	6.43886	1.0831e-108
591	1.90738	8.52458e-164
592	5.85478	8.55175e-116
593	2.52127	2.48735e-156
594	5.27366	7.33634e-123
595	3.34823	2.82975e-146
596	3.6944	4.58469e-142
597	7.11275	1.6955e-100
598	4.28665	7.29747e-135
599	12.6529	3.97038e-33
600	1.40009	5.78014e-170
601	1.8763	3.57117e-164
602	7.85293	1.69865e-91
603	1.94437	2.4019e-163
604	12.0264	9.55054e-41
605	1.91155	9.58162e-164
606	3.56951	1.38881e-143
607	1.73005	5.9472e-166
608	2.44555	2.98566e-157
609	2.47769	7.34125e-157
610	1.82536	8.57749e-165
611	5.23393	2.41187e-123
612	1.48721	6.6273e-169
613	1.80959	5.51529e-165
614	5.17788	5.02052e-124
615	1.21782	3.51173e-172
616	6.65497	4.59752e-106
617	4.00045	2.41546e-138
618	5.99012	3.78277e-114
619	4.44128	5.54052e-133
620	1.58792	1.11174e-167
621	6.41635	5.76578e-109
622	2.76958	2.60185e-153
623	6.46859	2.48941e-108
624	5.76708	7.3381e-117
625	2.6172	3.65058e-155
626	3.20415	5.00943e-148
627	2.28829	3.65325e-159
628	3.49859	1.90645e-144
629	3.41078	1.63074e-145
630	11.358	7.12659e-49
631	3.30361	8.11468e-147
632	1.86586	2.66609e-164
633	2.36252	2.9199e-158
634	4.27915	5.91653e-135
635	1.4871	6.60737e-169
636	3.47723	1.04817e-144
637	1.72531	5.20884e-166
638	5.1616	3.18329e-124
639	3.67209	2.45464e-142
640	7.50112	8.95292e-96
641	1.7144	3.83771e-166
642	1.80492	4.83862e-165
643	7.38442	3.41078e-97
644	3.14277	8.98112e-149
645	4.02119	4.31663e-138
646	2.99509	1.43715e-150
647	4.82677	2.69927e-128
648	5.60707	8.31428e-119
649	2.28498	3.32949e-159
650	9.28588	4.5196e-74
651	1.94285	2.30173e-163
652	2.095	1.62999e-161
653	2.16026	1.01334e-160
654	2.29936	4.98134e-159
655	4.44336	5.87257e-133
656	3.68193	3.23385e-142
657	2.31584	7.90083e-159
658	5.08505	3.73185e-125
659	4.23567	1.75117e-135
660	7.7238	4.5695e-93
661	3.762	3.04352e-141
662	7.2211	3.52246e-99
663	6.25603	6.47615e-111
664	1.51364	1.38924e-168
665	3.38675	8.32145e-146
666	3.95878	7.51957e-139
667	6.69421	1.37952e-105
668	10.6292	9.78287e-58
669	5.77113	8.21975e-117
670	2.16542	1.17101e-160
671	10.8303	2.73034e-55
672	6.09053	6.29358e-113
673	6.59168	7.81642e-107
674	6.06518	3.09467e-113
675	6.59108	7.68427e-107
676	2.3959	7.43521e-158
677	2.19095	2.39336e-160
678	2.07599	9.57279e-162
679	6.71927	2.7828e-105
680	4.07554	1.97731e-137
681	5.83975	5.61501e-116
682	7.13557	3.21185e-100
683	3.32325	1.40627e-146
684	7.53945	2.61859e-95
685	3.98653	1.63574e-138
686	5.00643	4.12933e-126
687	1.60298	1.69506e-167
688	5.15311	2.50951e-124
689	1.47539	4.76037e-169
690	2.13049	4.40322e-161
691	1.91815	1.15263e-163
692	12.2235	2.38444e-38
693	7.9747	5.13794e-90
694	2.457	4.11357e-157
695	2.50614	1.62858e-156
696	2.32609	1.05276e-158
697	4.68169	4.64485e-130
698	5.55592	1.98566e-119
699	6.91385	6.46498e-103
700	3.33312	1.85369e-146
701	4.36103	5.85815e-134
702	1.23263	5.31577e-172
703	2.23554	8.3411e-160
704	3.63961	9.88644e-143
705	2.53617	3.77495e-156
706	3.63991	9.97079e-143
707	1.36776	2.33797e-170
708	3.39319	9.96705e-146
709	2.19779	2.89841e-160
710	3.54799	7.60324e-144
711	4.93868	6.19476e-127
712	1.83394	1.09054e-164
713	2.93235	2.48119e-151
714	1.54985	3.82888e-168
715	1.8843	4.46741e-164
716	2.40377	9.26611e-158
717	3.60108	3.36105e-143
718	4.16323	2.30332e-136
719	6.72495	3.26248e-105
720	1.62824	3.43839e-167
721	6.80256	2.8659e-104
722	3.39267	9.82145e-146
723	6.98608	4.88668e-102
724	4.0908	3.03135e-137
725	7.06704	4.7153e-101
726	2.02523	2.31082e-162
727	3.87818	7.87353e-140
728	3.86272	5.10628e-140
729	1.82347	8.13455e-165
730	2.88356	6.32907e-152
731	5.74261	3.69854e-117
732	2.87124	4.48239e-152
733	1.42613	1.19836e-169
734	1.81708	6.80235e-165
735	6.4563	1.76484e-108
736	4.1935	5.37723e-136
737	1.87916	3.8689e-164
738	5.14113	1.79434e-124
739	3.90945	1.88982e-139
740	9.75467	2.26847e-68
741	1.83174	1.02541e-164
742	7.86123	2.143e-91
743	1.8224	7.8944e-165
744	13.5808	7.62687e-22
745	2.40902	1.07352e-157
746	1.76043	1.39232e-165
747	7.41686	8.45883e-97
748	4.92631	4.38229e-127
749	2.75285	1.6289e-153
750	1.66903	1.0772e-166
751	1.22527	4.32665e-172
752	7.94631	2.32086e-90
753	11.9919	3.64333e-41
754	1.93604	1.90191e-163
755	10.0955	3.16764e-64
756	3.04694	6.13746e-150
757	2.05314	5.0483e-162
758	9.19129	3.19773e-75
759	2.23013	7.16947e-160
760	2.0131	1.64531e-162
761	3.65137	1.37438e-142
762	6.05616	2.40409e-113
763	1.75459	1.1824e-165
764	8.81889	9.47185e-80
765	7.65355	6.39027e-94
766	6.20332	1.48066e-111
767	3.38975	9.05235e-146
768	1.92906	1.56433e-163
769	4.74525	2.75392e-129
770	5.74838	4.34679e-117
771	3.51856	3.33458e-144
772	6.29068	1.70898e-110
773	3.08905	1.99552e-149
774	2.14146	5.98641e-161
775	4.42185	3.2156e-133
776	6.97625	3.71049e-102
777	2.8326	1.51906e-152
778	11.4564	1.12042e-47
779	4.32743	2.28621e-134
780	7.45641	2.56062e-96
781	3.86661	5.69442e-140
782	3.92109	2.61805e-139
783	3.54125	6.29467e-144
784	2.28042	2.93046e-159
785	2.2755	2.55388e-159
786	7.33822	9.35565e-98
787	2.14487	6.58566e-161
788	10.6417	1.38561e-57
789	6.0745	4.01755e-113
790	4.42133	3.16943e-133
791	3.45056	4.96841e-145
792	4.36298	6.18612e-134
793	3.78714	6.15232e-141
794	1.68663	1.76313e-166
795	1.71351	3.74271e-166
796	1.99017	8.65989e-163
797	1.96061	3.78429e-163
798	5.48263	2.55041e-120
799	3.24093	1.40288e-147
800	4.67978	4.40347e-130
801	2.13621	5.16894e-161
802	2.36954	3.55346e-158
803	6.50915	7.75144e-108
804	3.90477	1.65772e-139
805	1.7555	1.21277e-165
806	1.64551	5.57629e-167
807	3.69494	4.65482e-142
808	3.73101	1.27782e-141
809	1.61477	2.35801e-167
810	4.37182	7.92335e-134
811	5.86336	1.08755e-115
812	7.02188	1.33128e-101
813	1.70344	2.823e-166
814	2.80962	7.98307e-153
815	2.25006	1.25257e-159
816	5.9159	4.7351e-115
817	3.24513	1.57813e-147
818	5.9732	2.35583e-114
819	3.18414	2.86022e-148
820	2.32732	1.08973e-158
821	5.60185	7.18456e-119
822	6.69822	1.5436e-105
823	2.1104	2.50886e-161
824	7.91274	9.06603e-91
825	1.89868	6.6823e-164
826	1.7101	3.40246e-166
827	3.07902	1.50697e-149
828	6.08004	4.69062e-113
829	3.08477	1.77044e-149
830	3.40164	1.26277e-145
831	1.81425	6.28479e-165
832	1.70595	3.02924e-166
833	2.28142	3.01353e-159
834	11.9635	1.64334e-41
835	4.04363	8.09132e-138
836	1.98777	8.09691e-163
837	3.65593	1.5613e-142
838	3.98972	1.78825e-138
839	1.80727	5.1678e-165
840	1.44484	2.02353e-169
841	1.48468	6.17345e-169
842	1.2767	1.82591e-171
843	3.3267	1.54887e-146
844	1.83836	1.23417e-164
845	2.15889	9.7521e-161
846	7.2015	2.03486e-99
847	3.2305	1.0475e-147
848	4.70976	1.01932e-129
849	2.14601	6.80046e-161
850	2.19213	2.47403e-160
851	6.18395	8.60651e-112
852	6.8567	1.30524e-103
853	12.1659	4.75174e-39
854	3.2784	4.00539e-147
855	2.32215	9.42849e-159
856	6.12239	1.53553e-112
857	6.35044	9.10665e-110
858	2.19714	2.84654e-160
859	2.06145	6.37241e-162
860	3.36542	4.57928e-146
861	2.5837	1.42863e-155
862	1.13326	3.29006e-173
863	5.03631	9.53312e-126
864	4.89242	1.69622e-127
865	5.08988	4.27291e-125
866	2.21243	4.36747e-160
867	1.62823	3.43668e-167
868	4.65109	1.97207e-130
869	1.77172	1.91007e-165
870	7.1064	1.41912e-100
871	2.53029	3.20208e-156
872	2.42981	1.92152e-157
873	5.71478	1.69686e-117
874	3.50414	2.22667e-144
875	1.62259	2.93471e-167
876	1.92441	1.37359e-163
877	8.29774	4.35582e-86
878	3.48107	1.1672e-144
879	2.43287	2.09314e-157
880	1.90678	8.38352e-164
881	2.14596	6.7907e-161
882	1.98461	7.41004e-163
883	2.39374	6.99847e-158
884	7.16264	6.85358e-100
885	1.93443	1.81809e-163
886	11.9452	9.84724e-42
887	4.33571	2.88261e-134
888	2.24249	1.01327e-159
889	5.42614	5.24449e-121
890	2.18679	2.1303e-160
891	1.26985	1.50727e-171
892	6.06817	3.36475e-113
893	2.48515	9.04683e-157
894	6.94312	1.46739e-102
895	2.24585	1.11341e-159
896	4.66434	2.8575e-130
897	1.6367	4.35642e-167
898	8.0088	1.33482e-89
899	1.14226	4.23382e-173
900	8.54302	4.18504e-83
901	2.54781	5.22947e-156
902	2.02636	2.38534e-162
903	4.29518	9.26797e-135
904	11.9709	2.02024e-41
905	1.76489	1.57743e-165
906	4.99398	2.91418e-126
907	3.62346	6.28969e-143
908	3.99844	2.28313e-138
909	3.40212	1.27971e-145
910	11.6351	1.66883e-45
911	2.16881	1.28765e-160
912	9.49689	1.66361e-71
913	2.20145	3.21095e-160
914	1.63168	3.78519e-167
915	3.56066	1.08404e-143
916	2.28937	3.76518e-159
917	7.22102	3.51501e-99
918	2.86077	3.3431e-152
919	4.64987	1.90571e-130
920	13.3995	4.76397e-24
921	12.5123	7.74246e-35
922	1.81274	6.02411e-165
923	7.97347	4.96447e-90
924	4.54548	1.02482e-131
925	3.76956	3.76134e-141
926	7.26799	1.30934e-98
927	2.91531	1.53958e-151
928	3.26414	2.68678e-147
929	2.09441	1.60327e-161
930	2.50953	1.79051e-156
931	1.90574	8.14248e-164
932	4.73149	1.87328e-129
933	1.88369	4.39122e-164
934	6.29391	1.87075e-110
935	4.09853	3.7642e-137
936	6.43002	8.45482e-109
937	2.53702	3.86669e-156
938	5.20056	9.4742e-124
939	3.94193	4.69248e-139
940	1.91051	9.30561e-164
941	2.88957	7.48941e-152
942	2.05991	6.10222e-162
943	6.50679	7.25556e-108
944	3.79469	7.60175e-141
945	6.13266	2.04736e-112
946	4.49815	2.72379e-132
947	5.14367	1.92677e-124
948	6.21405	1.99923e-111
949	1.46828	3.90129e-169
950	3.84692	3.28088e-140
951	4.37089	7.71953e-134
952	1.89111	5.40637e-164
953	6.54127	1.90548e-107
954	3.62859	7.26193e-143
955	13.4695	3.37931e-23
956	6.52195	1.10914e-107
957	3.20898	5.73521e-148
958	2.14456	6.5296e-161
959	2.98817	1.18403e-150
960	7.7025	2.51657e-93
961	7.86608	2.45466e-91
962	7.15723	5.89109e-100
963	8.00381	1.16107e-89
964	3.25178	1.90071e-147
965	8.38793	5.4425e-85
966	8.19459	2.42528e-87
967	1.68515	1.69197e-166
968	11.5943	5.31516e-46
969	3.25464	2.05947e-147
970	6.83812	7.75759e-104
971	5.33097	3.65066e-122
972	7.14955	4.75116e-100
973	5.01101	4.6953e-126
974	3.51872	3.34968e-144
975	7.95285	2.78667e-90
976	2.18109	1.81596e-160
977	3.56872	1.3582e-143
978	4.59944	4.64276e-131
979	1.91375	1.01889e-163
980	3.54663	7.31831e-144
981	2.41938	1.43479e-157
982	3.04925	6.54832e-150
983	4.49152	2.26179e-132
984	2.20811	3.8698e-160
985	6.33672	6.20225e-110
986	1.46842	3.91578e-169
987	3.90204	1.53561e-139
988	5.04287	1.14559e-125
989	2.85719	3.0247e-152
990	11.2253	1.73502e-50
991	4.84915	5.05022e-128
992	2.47467	6.74775e-157
993	4.03302	6.0128e-138
994	1.81859	7.0954e-165
995	7.93821	1.84975e-90
996	1.98053	6.6105e-163
997	4.03188	5.82298e-138
998	7.15439	5.44131e-100
999	3.32695	1.55955e-146
1000	1.58925	1.15394e-167
1001	1.82982	9.71747e-165
1002	1.68018	1.47183e-166
1003	7.89001	4.79634e-91
1004	7.13433	3.10224e-100
1005	3.46838	8.18203e-145
1006	2.08677	1.29475e-161
1007	6.75164	6.88902e-105
1008	7.07793	6.39479e-101
1009	5.67018	4.86772e-118
1010	7.34914	1.27023e-97
1011	7.70311	2.55995e-93
1012	6.37169	1.65137e-109
1013	3.0092	2.13368e-150
1014	6.70573	1.90472e-105
1015	7.40545	6.14566e-97
1016	1.70017	2.5766e-166
1017	1.90665	8.35218e-164
1018	1.91047	9.29499e-164
1019	10.1204	6.35089e-64
1020	8.50993	1.65701e-83
1021	2.15886	9.74424e-161
1022	1.3586	1.80883e-170
1023	6.97207	3.30057e-102
1024	7.17534	9.78138e-100
1025	4.12898	8.82825e-137
1026	12.6836	9.38567e-33
1027	7.60839	1.80481e-94
1028	1.34997	1.42052e-170
1029	7.1633	6.98188e-100
1030	7.04355	2.44201e-101
1031	13.466	3.06324e-23
1032	3.39483	1.0436e-145
1033	2.54874	5.36732e-156
1034	1.5973	1.44584e-167
1035	3.51013	2.63386e-144
1036	3.23696	1.25511e-147
1037	4.19741	5.99859e-136
1038	6.19526	1.18129e-111
1039	4.58027	2.71493e-131
1040	4.76153	4.34421e-129
1041	2.36074	2.77742e-158
1042	2.18906	2.27004e-160
1043	5.9007	3.09392e-115
1044	6.92037	7.75985e-103
1045	3.6207	5.82184e-143
1046	5.33821	4.47204e-122
1047	2.51016	1.82234e-156
1048	4.87582	1.06581e-127
1049	2.8262	1.26995e-152
1050	2.20646	3.69465e-160
1051	2.43188	2.03575e-157
1052	5.5621	2.36054e-119
1053	2.45327	3.70585e-157
1054	8.16589	1.08572e-87
1055	2.14186	6.05408e-161
1056	2.47788	7.38158e-157
1057	1.43747	1.64645e-169
1058	6.63695	2.77647e-106
1059	3.11814	4.50651e-149
1060	1.75025	1.04715e-165
1061	1.77406	2.0394e-165
1062	2.04682	4.23044e-162
1063	3.84304	2.94324e-140
1064	3.41283	1.72737e-145
1065	5.57434	3.32584e-119
1066	2.12105	3.38055e-161
1067	3.59511	2.8441e-143
1068	3.39828	1.1493e-145
1069	1.97412	5.52385e-163
1070	3.54394	6.78747e-144
1071	6.56694	3.90919e-107
1072	6.10062	8.347e-113
1073	1.95673	3.39497e-163
1074	3.80174	9.25959e-141
1075	1.68418	1.64652e-166
1076	2.10506	2.16026e-161
1077	3.09744	2.52442e-149
1078	2.1256	3.8396e-161
1079	4.01111	3.25541e-138
1080	1.78004	2.41104e-165
1081	7.23467	5.15073e-99
1082	1.6935	2.13724e-166
1083	2.20502	3.54888e-160
1084	6.76084	8.91141e-105
1085	1.89171	5.49705e-164
1086	6.52704	1.27911e-107
1087	2.11283	2.68574e-161
1088	2.77497	3.02586e-153
1089	3.26167	2.50746e-147
1090	1.82757	9.12363e-165
1091	8.64421	7.11506e-82
1092	1.3558	1.67262e-170
1093	2.70189	3.90959e-154
1094	3.02748	3.55926e-150
1095	6.06996	3.53749e-113
1096	5.00083	3.5306e-126
1097	2.30112	5.23174e-159
1098	2.0896	1.40149e-161
1099	6.50053	6.08833e-108
1100	3.74331	1.80333e-141
1101	6.77672	1.39035e-104
1102	2.01941	1.96374e-162
1103	2.76825	2.50653e-153
1104	1.97362	5.448e-163
1105	2.23814	8.97212e-160
1106	4.21648	1.02314e-135
1107	7.30697	3.89942e-98
1108	1.80115	4.35448e-165
1109	2.75855	1.91073e-153
1110	3.59271	2.6595e-143
1111	2.30786	6.31913e-159
1112	4.84192	4.12497e-128
1113	2.30455	5.76054e-159
1114	1.63014	3.62619e-167
1115	5.96797	2.03484e-114
1116	3.30226	7.81344e-147
1117	2.18415	1.97831e-160
1118	5.5012	4.29021e-120
1119	3.42717	2.58069e-145
1120	2.20534	3.58123e-160
1121	1.77486	2.08581e-165
1122	1.76768	1.70602e-165
1123	7.76324	1.37855e-92
1124	1.47881	5.23879e-169
1125	6.77069	1.17435e-104
1126	1.74077	8.02951e-166
1127	3.4534	5.37895e-145
1128	3.9945	2.04446e-138
1129	3.47877	1.09441e-144
1130	1.97711	6.00611e-163
1131	11.2619	4.83486e-50
1132	2.08472	1.2224e-161
1133	1.50148	9.88367e-169
1134	3.39803	1.14133e-145
1135	10.1189	6.08989e-64
1136	1.98289	7.06296e-163
1137	1.36302	2.04729e-170
1138	7.76194	1.32909e-92
1139	4.91393	3.09774e-127
1140	8.07539	8.61403e-89
1141	7.65877	7.3965e-94
1142	3.3429	2.43755e-146
1143	3.06981	1.16444e-149
1144	5.88793	2.16338e-115
1145	3.90664	1.74649e-139
1146	5.73424	2.9256e-117
1147	4.22478	1.2909e-135
1148	8.13312	4.33802e-88
1149	7.56526	5.39421e-95
1150	2.12152	3.42559e-161
1151	2.80083	6.24161e-153
1152	3.25703	2.20197e-147
1153	4.82831	2.81799e-128
1154	1.58316	9.73126e-168
1155	6.90447	4.9719e-103
1156	6.16164	4.60798e-112
1157	2.17348	1.46755e-160
1158	6.1633	4.82805e-112
1159	3.48318	1.23835e-144
1160	3.67806	2.90136e-142
1161	2.3078	6.30871e-159
1162	11.6913	8.04202e-45
1163	6.56203	3.40705e-107
1164	6.38967	2.732e-109
1165	3.38177	7.23973e-146
1166	2.38914	6.15252e-158
1167	8.22507	5.69328e-87
1168	1.77678	2.2007e-165
1169	4.54187	9.2635e-132
1170	3.12154	4.95665e-149
1171	3.56423	1.19801e-143
1172	13.6092	1.69047e-21
1173	3.4566	5.88273e-145
1174	6.09499	7.12949e-113
1175	1.14181	4.18014e-173
1176	3.48383	1.2611e-144
1177	3.57173	1.47801e-143
1178	6.66406	5.93067e-106
1179	6.81184	3.71652e-104
1180	2.30788	6.32301e-159
1181	14.0459	3.45189e-16
1182	1.64891	6.13203e-167
1183	1.34692	1.30441e-170
1184	1.90418	7.7944e-164
1185	2.02834	2.52109e-162
1186	3.05055	6.79157e-150
1187	2.87404	4.84836e-152
1188	4.28797	7.57389e-135
1189	2.20514	3.56133e-160
1190	4.04211	7.75524e-138
1191	2.30654	6.08994e-159
1192	5.10774	7.0454e-125
1193	2.84987	2.46389e-152
1194	6.25031	5.51775e-111
1195	3.57882	1.8023e-143
1196	3.39124	9.43627e-146
1197	3.24835	1.72687e-147
1198	2.00122	1.18003e-162
1199	5.18638	6.37115e-124
1200	3.48566	1.32722e-144
1201	3.11161	3.75315e-149
1202	1.68815	1.83984e-166
1203	12.4199	5.83071e-36
1204	4.00602	2.82258e-138
1205	2.99895	1.60123e-150
1206	1.48682	6.55476e-169
1207	2.11527	2.87544e-161
1208	1.53751	2.71054e-168
1209	8.16762	1.13967e-87
1210	1.30237	3.74632e-171
1211	1.87003	2.99576e-164
1212	5.18743	6.56109e-124
1213	2.1911	2.40353e-160
1214	4.43718	4.94016e-133
1215	6.79692	2.44784e-104
1216	2.06298	6.65064e-162
1217	1.88508	4.56666e-164
1218	3.94821	5.59309e-139
1219	2.21041	4.12733e-160
1220	1.91734	1.12671e-163
1221	4.07931	2.19724e-137
1222	4.77439	6.22679e-129
1223	1.14553	4.63931e-173
1224	3.14085	8.51147e-149
1225	1.97921	6.37069e-163
1226	4.22017	1.13452e-135
1227	3.7233	1.02988e-141
1228	8.37704	4.01188e-85
1229	7.79058	2.96366e-92
1230	1.96606	4.40794e-163
1231	3.2758	3.72382e-147
1232	1.72533	5.21179e-166
1233	2.95953	5.30986e-151
1234	3.14928	1.07786e-148
1235	2.26552	1.9311e-159
1236	9.09232	2.00127e-76
1237	1.72974	5.89633e-166
1238	10.4191	2.72264e-60
1239	2.0767	9.76468e-162
1240	4.40564	2.04234e-133
1241	4.51726	4.65053e-132
1242	8.13595	4.69544e-88
1243	11.3976	2.15845e-48
1244	2.06415	6.87211e-162
1245	8.09004	1.29844e-88
1246	7.50855	1.10238e-95
1247	3.64746	1.2316e-142
1248	1.46291	3.35667e-169
1249	1.87697	3.63838e-164
1250	1.45299	2.54204e-169
1251	2.57498	1.11927e-155
1252	1.77635	2.17481e-165
1253	2.29528	4.44343e-159
1254	2.26656	1.98802e-159
1255	3.37397	5.81905e-146
1256	4.64315	1.5789e-130
1257	1.94872	2.71295e-163
1258	2.29331	4.2048e-159
1259	12.1289	1.68589e-39
1260	8.0402	3.21598e-89
1261	6.44793	1.39593e-108
1262	4.37787	9.38551e-134
1263	6.6018	1.03749e-106
1264	1.63829	4.55584e-167
1265	2.28341	3.18681e-159
1266	3.53305	5.00346e-144
1267	1.88275	4.27783e-164
1268	4.287	7.36947e-135
1269	3.47152	8.93514e-145
1270	2.56261	7.91624e-156
1271	2.80748	7.51798e-153
1272	6.78802	1.9074e-104
1273	3.4681	8.11837e-145
1274	1.97338	5.41124e-163
1275	2.32356	9.80743e-159
1276	12.8176	3.99796e-31
1277	7.29608	2.87503e-98
1278	2.40458	9.4792e-158
1279	4.38275	1.07589e-133
1280	2.08221	1.13941e-161
1281	4.85047	5.24141e-128
1282	5.42911	5.69947e-121
1283	1.88239	4.23462e-164
1284	7.23234	4.82554e-99
1285	6.15628	3.96616e-112
1286	4.15829	2.00601e-136
1287	4.40938	2.26808e-133
1288	4.8252	2.58277e-128
1289	1.54246	3.1131e-168
1290	2.50385	1.52753e-156
1291	2.10699	2.28061e-161
1292	1.69549	2.2598e-166
1293	2.08971	1.40576e-161
1294	4.03612	6.55631e-138
1295	3.60048	3.30548e-143
1296	3.20712	5.44299e-148
1297	2.34753	1.91878e-158
1298	7.76095	1.29298e-92
1299	4.05382	1.07625e-137
1300	7.28251	1.96609e-98
1301	2.87535	5.02866e-152
1302	7.68269	1.44499e-93
1303	15.2923	0.494721
1304	3.88275	8.94676e-140
1305	1.67974	1.45405e-166
1306	5.63502	1.81869e-118
1307	5.41305	3.63567e-121
1308	3.89188	1.15525e-139
1309	1.43052	1.3552e-169
1310	1.74521	9.09214e-166
1311	2.4781	7.426e-157
1312	1.78911	3.1079e-165
1313	9.67333	2.3256e-69
1314	4.79309	1.05103e-128
1315	6.34173	7.13728e-110
1316	3.60581	3.83727e-143
1317	2.06456	6.9515e-162
1318	1.25285	9.36478e-172
1319	1.73615	7.05454e-166
1320	2.86597	3.8676e-152
1321	2.49089	1.06254e-156
1322	8.67166	1.53481e-81
1323	1.89966	6.86792e-164
1324	3.80431	9.95182e-141
1325	2.22859	6.86567e-160
1326	1.45394	2.61112e-169
1327	1.74673	9.48747e-166
1328	4.95866	1.08402e-126
1329	1.67124	1.14616e-166
1330	6.77571	1.35143e-104
1331	6.15589	3.92303e-112
1332	2.18265	1.89687e-160
1333	2.10876	2.39644e-161
1334	2.33083	1.20203e-158
1335	1.81598	6.59669e-165
1336	2.29595	4.52677e-159
1337	1.74216	8.34819e-166
1338	3.13459	7.14331e-149
1339	3.11414	4.02946e-149
1340	1.99718	1.05379e-162
1341	2.98248	1.00978e-150
1342	5.9902	3.79129e-114
1343	2.77427	2.96683e-153
1344	6.48406	3.83911e-108
1345	6.73983	4.94865e-105
1346	3.98301	1.48207e-138
1347	8.9144	1.37345e-78
1348	5.89252	2.46012e-115
1349	11.4959	3.38288e-47
1350	3.93993	4.43606e-139
1351	3.19666	4.06128e-148
1352	2.34584	1.83016e-158
1353	5.07161	2.56144e-125
1354	13.6486	5.08559e-21
1355	1.49804	8.9753e-169
1356	2.81463	9.18515e-153
1357	6.8653	1.66047e-103
1358	1.86755	2.79512e-164
1359	3.47158	8.94817e-145
1360	3.0132	2.38619e-150
1361	7.33367	8.23604e-98
1362	4.2272	1.38146e-135
1363	2.68055	2.15111e-154
1364	7.71835	3.92257e-93
1365	4.31777	1.74442e-134
1366	3.55901	1.03506e-143
1367	4.09033	2.99208e-137
1368	3.2094	5.80246e-148
1369	1.69567	2.27121e-166
1370	5.77202	8.42764e-117
1371	2.10558	2.19228e-161
1372	1.79615	3.78517e-165
1373	8.5191	2.1424e-83
1374	3.33761	2.10206e-146
1375	6.72289	3.07972e-105
1376	1.54308	3.16757e-168
1377	1.68576	1.72097e-166
1378	1.66859	1.06416e-166
1379	1.21465	3.21336e-172
1380	1.93267	1.73059e-163
1381	2.99368	1.38178e-150
1382	3.47291	9.28746e-145
1383	1.48201	5.72997e-169
1384	3.03467	4.35331e-150
1385	3.19501	3.87797e-148
1386	1.47447	4.63896e-169
1387	5.03549	9.31883e-126
1388	1.72161	4.69639e-166
1389	3.31744	1.19491e-146
1390	3.55238	8.59575e-144
1391	1.13874	3.83596e-173
1392	7.45313	2.33586e-96
1393	2.09588	1.6709e-161
1394	6.97731	3.82245e-102
1395	4.01673	3.81009e-138
1396	2.49651	1.24348e-156
1397	4.18563	4.31366e-136
1398	1.61059	2.09745e-167
1399	2.33565	1.3759e-158
1400	4.44124	5.53407e-133
1401	2.48238	8.37177e-157
1402	1.82964	9.66827e-165
1403	3.16284	1.57542e-148
1404	6.59688	9.04115e-107
1405	1.55644	4.60528e-168
1406	6.53345	1.53063e-107
1407	3.43604	3.30831e-145
1408	2.22907	6.95885e-160
1409	3.63858	9.60712e-143
1410	3.97172	1.08045e-138
1411	2.09694	1.72095e-161
1412	1.81444	6.31722e-165
1413	6.1203	1.44835e-112
1414	2.21678	4.93219e-160
1415	1.59163	1.23334e-167
1416	4.71079	1.04931e-129
1417	3.45927	6.33959e-145
1418	3.36998	5.2034e-146
1419	1.87407	3.3545e-164
1420	8.10856	2.18049e-88
1421	3.43434	3.15406e-145
1422	14.4539	3.15506e-11
1423	1.26412	1.28399e-171
1424	3.0271	3.52164e-150
1425	7.19031	1.48748e-99
1426	3.81781	1.45207e-140
1427	2.85229	2.63659e-152
1428	6.40879	4.66609e-109
1429	2.40881	1.0673e-157
1430	8.38524	5.04803e-85
1431	5.08182	3.40931e-125
1432	6.72034	2.86756e-105
1433	5.44239	8.2664e-121
1434	5.66684	4.43283e-118
1435	6.55293	2.64097e-107
1436	3.87171	6.56839e-140
1437	9.11412	3.68515e-76
1438	6.53513	1.6045e-107
1439	3.78288	5.46157e-141
1440	1.6843	1.65206e-166
1441	2.88039	5.79168e-152
1442	8.56086	6.89807e-83
1443	3.00312	1.79958e-150
1444	12.0056	5.34483e-41
1445	2.14043	5.8171e-161
1446	4.22365	1.25078e-135
1447	2.20201	3.26212e-160
1448	7.58561	9.5366e-95
1449	4.58664	3.24452e-131
1450	8.48223	7.62926e-84
1451	6.93718	1.24243e-102
1452	1.98619	7.74598e-163
1453	4.18978	4.84456e-136
1454	6.96886	3.01726e-102
1455	2.91629	1.58239e-151
1456	1.68249	1.57052e-166
1457	1.42603	1.19504e-169
1458	4.95962	1.11346e-126
1459	1.64773	5.93388e-167
1460	2.06787	7.62642e-162
1461	5.88563	2.02853e-115
1462	4.94278	6.94984e-127
1463	2.59029	1.71796e-155
1464	3.52524	4.02064e-144
1465	1.71983	4.46749e-166
1466	2.7235	7.16011e-154
1467	1.71482	3.88228e-166
1468	4.11117	5.36213e-137
1469	1.45605	2.76953e-169
1470	4.13021	9.13777e-137
1471	7.74343	7.91698e-93
1472	3.81306	1.27123e-140
1473	3.0354	4.44307e-150
1474	2.64623	8.22841e-155
1475	4.1343	1.02473e-136
1476	2.01172	1.58295e-162
1477	3.85999	4.73044e-140
1478	2.49786	1.29162e-156
1479	2.2584	1.58211e-159
1480	3.5454	7.07093e-144
1481	5.00542	4.0145e-126
1482	5.19344	7.76248e-124
1483	2.10596	2.21547e-161
1484	1.68614	1.73923e-166
1485	3.25025	1.82121e-147
1486	1.77776	2.26205e-165
1487	7.26245	1.12124e-98
1488	3.91753	2.36951e-139
1489	3.30136	7.61764e-147
1490	2.11068	2.52886e-161
1491	3.19872	4.30221e-148
1492	7.87865	3.49009e-91
1493	8.62049	3.66205e-82
1494	1.86251	2.42721e-164
1495	4.21455	9.69208e-136
1496	6.57697	5.17642e-107
1497	13.6281	2.87143e-21
1498	1.68078	1.49715e-166
1499	3.85005	3.58152e-140
1500	4.88025	1.20644e-127
1501	4.35551	5.0189e-134
1502	7.24794	7.46831e-99
1503	7.57354	6.80223e-95
1504	2.28392	3.23275e-159
1505	7.78113	2.27509e-92
1506	1.90477	7.92356e-164
1507	1.43792	1.66712e-169
1508	1.48608	6.42078e-169
1509	4.10337	4.31057e-137
1510	2.50209	1.45378e-156
1511	3.95723	7.20201e-139
1512	2.9761	8.44531e-151
1513	2.22463	6.14619e-160
1514	1.91221	9.76046e-164
1515	7.16998	8.41747e-100
1516	2.42599	1.72636e-157
1517	2.10849	2.37796e-161
1518	3.49309	1.63415e-144
1519	7.58139	8.47276e-95
1520	5.42859	5.61682e-121
1521	1.86714	2.76281e-164
1522	2.34812	1.95097e-158
1523	4.28498	6.96477e-135
1524	2.11501	2.85489e-161
1525	4.39881	1.68685e-133
1526	5.52012	7.28673e-120
1527	1.14686	4.81466e-173
1528	3.6523	1.41062e-142
1529	1.49649	8.59386e-169
1530	2.22439	6.10474e-160
1531	7.79834	3.68334e-92
1532	2.16597	1.18912e-160
1533	5.22407	1.82996e-123
1534	7.09844	1.1358e-100
1535	4.09145	3.08675e-137
1536	7.5753	7.1456e-95
1537	5.79678	1.68592e-116
1538	5.82746	3.97974e-116
1539	1.71644	4.06268e-166
1540	6.52045	1.06359e-107
1541	6.44185	1.17743e-108
1542	3.51801	3.28402e-144
1543	6.961	2.42087e-102
1544	6.7969	2.44616e-104
1545	1.36687	2.28027e-170
1546	7.87463	3.11842e-91
1547	6.8415	8.52709e-104
1548	2.51376	2.01592e-156
1549	4.05098	9.93972e-138
1550	5.11388	8.36643e-125
1551	2.57518	1.12561e-155
1552	7.73608	6.44399e-93
1553	5.76231	6.42046e-117
1554	2.79372	5.11503e-153
1555	4.01319	3.45023e-138
1556	5.97848	2.73071e-114
1557	3.62654	6.8576e-143
1558	4.5108	3.8811e-132
1559	2.60317	2.46429e-155
1560	7.31224	4.52035e-98
1561	1.86312	2.4692e-164
1562	3.92731	3.1154e-139
1563	1.72667	5.41063e-166
1564	1.43122	1.3818e-169
1565	6.34793	8.48914e-110
1566	4.6813	4.59496e-130
1567	2.17837	1.68276e-160
1568	3.68547	3.57072e-142
1569	2.20625	3.67336e-160
1570	1.71666	4.08848e-166
1571	9.14388	8.47948e-76
1572	6.53459	1.58026e-107
1573	4.07619	2.01382e-137
1574	10.7183	1.18631e-56
1575	6.82363	5.17006e-104
1576	11.3344	3.68263e-49
1577	3.39648	1.09274e-145
1578	5.80862	2.34834e-116
1579	7.98831	7.52263e-90
1580	2.28383	3.22464e-159
1581	3.66264	1.88436e-142
1582	3.27003	3.16882e-147
1583	1.82933	9.58566e-165
1584	6.93417	1.14221e-102
1585	6.08044	4.74344e-113
1586	3.67548	2.69956e-142
1587	6.5975	9.1976e-107
1588	3.02966	3.78378e-150
1589	1.61717	2.52165e-167
1590	5.70453	1.27352e-117
1591	5.18541	6.19978e-124
1592	2.43506	2.22555e-157
1593	2.50215	1.45626e-156
1594	3.91165	2.00944e-139
1595	4.44788	6.66459e-133
1596	2.29906	4.93871e-159
1597	2.09632	1.69154e-161
1598	5.94537	1.0805e-114
1599	4.83878	3.77833e-128
1600	3.82501	1.77665e-140
1601	6.6696	6.92613e-106
1602	2.00568	1.33682e-162
1603	3.55668	9.69676e-144
1604	1.86568	2.65237e-164
1605	3.20385	4.96777e-148
1606	2.56324	8.05521e-156
1607	2.56876	9.4026e-156
1608	5.34405	5.26555e-122
1609	7.67003	1.01385e-93
1610	1.74365	8.70436e-166
1611	2.02474	2.27975e-162
1612	2.5011	1.41416e-156
1613	4.38304	1.08492e-133
1614	7.19015	1.48084e-99
1615	2.26032	1.66941e-159
1616	3.39352	1.00583e-145
1617	2.4152	1.27627e-157
1618	7.12286	2.25059e-100
1619	5.34448	5.32973e-122
1620	1.45343	2.5739e-169
1621	5.07895	3.14586e-125
1622	2.06427	6.89537e-162
1623	15.293	0.505212
1624	7.59502	1.24116e-94
1625	8.78575	3.74429e-80
1626	5.6461	2.48045e-118
1627	4.48282	1.7728e-132
1628	2.09677	1.71303e-161
1629	3.82884	1.97772e-140
1630	3.5531	8.7717e-144
1631	2.09629	1.68999e-161
1632	5.69053	8.60478e-118
1633	1.93432	1.8126e-163
1634	2.8366	1.69919e-152
1635	2.05963	6.05501e-162
1636	2.99155	1.30155e-150
1637	5.79789	1.7391e-116
1638	1.91203	9.71212e-164
1639	3.9451	5.12779e-139
1640	7.065	4.4529e-101
1641	2.19653	2.79793e-160
1642	4.34807	4.07481e-134
1643	2.50972	1.80013e-156
1644	3.8796	8.19294e-140
1645	3.73552	1.44982e-141
1646	1.58487	1.02086e-167
1647	1.68269	1.57917e-166
1648	2.09027	1.42789e-161
1649	2.21792	5.09352e-160
1650	2.43746	2.37999e-157
1651	1.55931	4.99052e-168
1652	12.9306	9.46206e-30
1653	1.7913	3.30451e-165
1654	2.44395	2.85439e-157
1655	4.30096	1.08967e-134
1656	3.53004	4.5995e-144
1657	2.44821	3.21601e-157
1658	3.0112	2.25624e-150
1659	6.61804	1.63481e-106
1660	1.92497	1.39515e-163
1661	5.85518	8.64937e-116
1662	2.18168	1.84635e-160
1663	3.77154	3.9754e-141
1664	3.16224	1.5492e-148
1665	3.03145	3.97799e-150
1666	2.72111	6.69726e-154
1667	7.38979	3.96407e-97
1668	1.78426	2.71334e-165
1669	7.57969	8.07996e-95
1670	11.6801	5.87893e-45
1671	11.2066	1.02717e-50
1672	2.27846	2.77457e-159
1673	1.36245	2.01507e-170
1674	5.92453	6.02869e-115
1675	4.7922	1.02539e-128
1676	7.27161	1.44917e-98
1677	1.63573	4.23997e-167
1678	2.20043	3.12123e-160
1679	1.62726	3.34484e-167
1680	2.16427	1.13402e-160
1681	5.63583	1.86006e-118
1682	5.99027	3.79893e-114
1683	5.12433	1.12115e-124
1684	2.33435	1.32688e-158
1685	3.6606	1.77939e-142
1686	2.14229	6.12816e-161
1687	3.76268	3.10155e-141
1688	3.85032	3.6083e-140
1689	5.56338	2.447e-119
1690	3.14553	9.7022e-149
1691	2.21718	4.9878e-160
1692	1.35161	1.48737e-170
1693	6.45707	1.80312e-108
1694	5.34038	4.75163e-122
1695	2.12569	3.85007e-161
1696	3.61906	5.56107e-143
1697	10.6309	1.02428e-57
1698	6.02563	1.02252e-113
1699	2.21623	4.85747e-160
1700	3.75985	2.86573e-141
1701	1.77613	2.16145e-165
1702	1.7219	4.73349e-166
1703	3.07707	1.42704e-149
1704	2.11181	2.61004e-161
1705	7.18484	1.27616e-99
1706	6.17035	5.88159e-112
1707	2.33197	1.24125e-158
1708	5.17259	4.33014e-124
1709	2.15744	9.36597e-161
1710	7.94507	2.24162e-90
1711	4.85825	6.51751e-128
1712	3.36148	4.10171e-146
1713	1.54596	3.43372e-168
1714	5.64201	2.21151e-118
1715	3.33221	1.80735e-146
1716	4.04622	8.70149e-138
1717	2.49496	1.19089e-156
1718	3.8106	1.18654e-140
1719	10.258	2.99797e-62
1720	7.38352	3.32605e-97
1721	6.9164	6.94494e-103
1722	5.99197	3.98389e-114
1723	2.0724	8.65777e-162
1724	7.55064	3.58183e-95
1725	2.21257	4.38414e-160
1726	6.54544	2.14099e-107
1727	1.58979	1.17141e-167
1728	2.04778	4.34557e-162
1729	2.50359	1.51623e-156
1730	1.79432	3.59638e-165
1731	1.68097	1.50486e-166
1732	1.62536	3.1716e-167
1733	2.84034	1.88662e-152
1734	6.99139	5.66913e-102
1735	3.63078	7.72063e-143
1736	1.23783	6.14887e-172
1737	6.46619	2.32795e-108
1738	6.98789	5.13971e-102
1739	3.22719	9.5493e-148
1740	2.42612	1.73277e-157
1741	6.54475	2.10035e-107
1742	2.98804	1.17971e-150
1743	1.21672	3.40543e-172
1744	2.11555	2.89794e-161
1745	3.8593	4.64073e-140
1746	3.08689	1.87846e-149
1747	2.22141	5.61604e-160
1748	4.69977	7.70628e-130
1749	6.58191	5.94445e-107
1750	2.18148	1.8361e-160
1751	6.93593	1.19976e-102
1752	6.09606	7.34759e-113
1753	1.91181	9.65244e-164
1754	3.44682	4.4739e-145
1755	4.50508	3.30704e-132
1756	2.88882	7.33179e-152
1757	5.75246	4.87351e-117
1758	2.34191	1.63945e-158
1759	3.12089	4.86778e-149
1760	13.0346	1.73955e-28
1761	3.21641	7.06128e-148
1762	3.4087	1.53856e-145
1763	3.35054	3.01928e-146
1764	1.99401	9.64112e-163
1765	3.56043	1.07697e-143
1766	7.20067	1.98783e-99
1767	1.87381	3.33061e-164
1768	2.4532	3.69868e-157
1769	4.85588	6.09831e-128
1770	1.61523	2.3887e-167
1771	2.14222	6.11605e-161
1772	2.25879	1.59934e-159
1773	3.81645	1.39783e-140
1774	2.80022	6.13557e-153
1775	4.14076	1.228e-136
1776	2.05376	5.13667e-162
1777	7.50794	1.08378e-95
1778	11.1931	7.04368e-51
1779	6.57476	4.86697e-107
1780	3.13805	7.87027e-149
1781	6.49814	5.69442e-108
1782	1.49612	8.50494e-169
1783	7.00379	8.02337e-102
1784	10.5104	3.51347e-59
1785	2.04653	4.19569e-162
1786	5.4211	4.55416e-121
1787	2.09728	1.73759e-161
1788	1.97248	5.27609e-163
1789	1.59058	1.19787e-167
1790	2.75839	1.90182e-153
1791	1.82672	8.90891e-165
1792	5.64157	2.18472e-118
1793	1.86214	2.40216e-164
1794	1.22038	3.77265e-172
1795	4.98217	2.09391e-126
1796	4.36169	5.96586e-134
1797	3.84776	3.35947e-140
1798	6.08368	5.19522e-113
1799	2.83456	1.60486e-152
1800	5.03826	1.00704e-125
1801	1.68203	1.55015e-166
1802	2.14004	5.75345e-161
1803	4.25778	3.25246e-135
1804	4.35782	5.3538e-134
1805	3.53104	4.7301e-144
1806	8.21921	4.8319e-87
1807	4.17672	3.361e-136
1808	11.1468	1.92703e-51
1809	6.79068	2.05544e-104
1810	1.35299	1.54604e-170
1811	2.04174	3.66872e-162
1812	1.43761	1.6529e-169
1813	2.1746	1.51422e-160
1814	5.83613	5.07319e-116
1815	2.9783	8.98174e-151
1816	11.3232	2.69159e-49
1817	3.6384	9.55685e-143
1818	11.566	2.40826e-46
1819	2.81295	8.76253e-153
1820	6.32184	4.08862e-110
1821	3.98852	1.72922e-138
1822	3.74876	2.10042e-141
1823	3.99178	1.89463e-138
1824	2.50841	1.73547e-156
1825	3.17251	2.06544e-148
1826	3.2501	1.81376e-147
1827	5.80294	2.00291e-116
1828	5.98529	3.30414e-114
1829	4.40028	1.7577e-133
1830	3.30762	9.07682e-147
1831	7.48751	6.11524e-96
1832	3.8365	2.45105e-140
1833	3.3368	2.05497e-146
1834	6.5533	2.66835e-107
1835	2.32098	9.12429e-159
1836	3.13188	6.62047e-149
1837	3.99945	2.34858e-138
1838	3.80177	9.26818e-141
1839	3.97624	1.22604e-138
1840	8.73196	8.30508e-81
1841	5.58628	4.64626e-119
1842	11.1778	4.58717e-51
1843	2.41312	1.20408e-157
1844	3.68839	3.87435e-142
1845	5.63571	1.85416e-118
1846	6.66022	5.32604e-106
1847	11.7303	2.40097e-44
1848	3.8369	2.47834e-140
1849	2.23731	8.76534e-160
1850	6.09261	6.66996e-113
1851	1.71552	3.95993e-166
1852	4.35812	5.39926e-134
1853	1.21276	3.04788e-172
1854	2.20364	3.41459e-160
1855	4.40322	1.90878e-133
1856	7.52659	1.82704e-95
1857	3.03024	3.84575e-150
1858	2.94688	3.72645e-151
1859	4.64585	1.70284e-130
1860	1.2139	3.14676e-172
1861	2.00563	1.33505e-162
1862	5.84208	5.9922e-116
1863	1.92914	1.56793e-163
1864	2.99728	1.52818e-150
1865	4.33362	2.71889e-134
1866	6.48899	4.40782e-108
1867	5.75381	5.06151e-117
1868	3.2898	5.51139e-147
1869	4.95879	1.08806e-126
1870	5.54076	1.29881e-119
1871	2.6558	1.07577e-154
1872	3.46657	7.7785e-145
1873	4.45197	7.47386e-133
1874	2.17454	1.51158e-160
1875	3.03313	4.16941e-150
1876	4.83087	3.02731e-128
1877	4.14634	1.4354e-136
1878	8.56472	7.68437e-83
1879	5.67396	5.41125e-118
1880	7.28077	1.87277e-98
1881	2.91788	1.65432e-151
1882	1.46785	3.85437e-169
1883	1.85086	1.75139e-164
1884	1.97568	5.77121e-163
1885	6.75519	7.60774e-105
1886	7.40354	5.82553e-97
1887	2.50304	1.4933e-156
1888	2.74946	1.48101e-153
1889	2.43273	2.08524e-157
1890	2.44072	2.60808e-157
1891	5.02496	6.9393e-126
1892	1.96456	4.22651e-163
1893	6.64737	3.71651e-106
1894	2.15071	7.75749e-161
1895	3.37383	5.79619e-146
1896	3.48659	1.36254e-144
1897	3.5965	2.95669e-143
1898	7.15184	5.06592e-100
1899	1.20073	2.17612e-172
1900	1.62642	3.26748e-167
1901	1.96429	4.19486e-163
1902	1.8489	1.65785e-164
1903	1.79835	4.02589e-165
1904	2.17843	1.68572e-160
1905	6.02957	1.14186e-113
1906	6.00811	6.26013e-114
1907	4.31193	1.48112e-134
1908	6.66716	6.4692e-106
1909	9.21969	7.08247e-75
1910	2.0183	1.90365e-162
1911	1.69548	2.25942e-166
1912	7.5418	2.79694e-95
1913	4.29923	1.03791e-134
1914	7.59112	1.11271e-94
1915	5.83211	4.53334e-116
1916	6.02127	9.04954e-114
1917	6.92006	7.69335e-103
1918	3.33244	1.81901e-146
1919	7.62928	3.2391e-94
1920	3.25232	1.92982e-147
1921	3.51185	2.76383e-144
1922	6.17602	6.89358e-112
1923	6.54502	2.11632e-107
1924	3.43495	3.20927e-145
1925	6.43494	9.70296e-109
1926	2.1046	2.13275e-161
1927	7.26114	1.08081e-98
1928	1.22052	3.78765e-172
1929	6.07942	4.61113e-113
1930	7.24868	7.62396e-99
1931	3.48176	1.19022e-144
1932	1.13259	3.22943e-173
1933	2.39775	7.82942e-158
1934	3.54559	7.10878e-144
1935	7.73219	5.77814e-93
1936	1.82126	7.64705e-165
1937	6.91711	7.08379e-103
1938	4.13823	1.14395e-136
1939	10.5129	3.76637e-59
1940	2.11551	2.89492e-161
1941	3.69937	5.26897e-142
1942	1.22296	4.05479e-172
1943	3.37408	5.83692e-146
1944	4.75738	3.86756e-129
1945	6.88541	2.91565e-103
1946	1.59456	1.33878e-167
1947	6.10951	1.07074e-112
1948	5.79858	1.7727e-116
1949	1.7682	1.7309e-165
1950	6.30866	2.82695e-110
1951	6.80597	3.15308e-104
1952	6.47366	2.86938e-108
1953	2.39954	8.2328e-158
1954	1.97332	5.40168e-163
1955	1.66474	9.55255e-167
1956	2.08016	1.07576e-161
1957	3.25457	2.05549e-147
1958	1.68188	1.54397e-166
1959	1.81492	6.40247e-165
1960	5.92657	6.38263e-115
1961	4.32351	2.04882e-134
1962	6.91672	7.0071e-103
1963	3.50385	2.20898e-144
1964	6.0372	1.41383e-113
1965	1.87493	3.43625e-164
1966	2.21437	4.61081e-160
1967	4.15468	1.81329e-136
1968	8.49172	9.95232e-84
1969	3.46801	8.09801e-145
1970	3.78278	5.4452e-141
1971	1.80146	4.39196e-165
1972	1.76033	1.38835e-165
1973	10.4443	5.52502e-60
1974	8.36428	2.80708e-85
1975	3.75246	2.33023e-141
1976	1.80213	4.47536e-165
1977	8.20457	3.20658e-87
1978	1.79937	4.14264e-165
1979	5.91541	4.67053e-115
1980	7.15332	5.28015e-100
1981	2.11233	2.64849e-161
1982	3.8916	1.14632e-139
1983	5.06816	2.32593e-125
1984	3.00824	2.07723e-150
1985	1.24247	7.00195e-172
1986	4.80847	1.61708e-128
1987	6.04554	1.78559e-113
1988	4.03355	6.10176e-138
1989	8.82527	1.13235e-79
1990	2.18146	1.83489e-160
1991	7.39872	5.09029e-97
1992	1.792	3.37045e-165
1993	6.87642	2.26698e-103
1994	1.87679	3.62006e-164
1995	2.85238	2.64353e-152
1996	2.18868	2.24617e-160
1997	2.98957	1.2316e-150
1998	1.73155	6.20332e-166
1999	3.54558	7.10546e-144
[truncated: 2,353 more rows]

## Sheet: Fig_3g_lower_right_panel
model number	diff_F	posterior probability
1	1.15944	2.51605e-83
2	1.23193	1.9148e-82
3	1.32338	2.47839e-81
4	1.97097	1.85836e-73
5	2.27711	9.81356e-70
6	2.03057	9.85791e-73
7	1.92094	4.57767e-74
8	1.3197	2.23589e-81
9	1.5678	2.32479e-78
10	2.09549	6.07155e-72
11	1.71033	1.25788e-76
12	2.14017	2.12096e-71
13	2.47557	2.54194e-67
14	1.96706	1.66528e-73
15	2.13434	1.80182e-71
16	1.68352	5.93838e-77
17	2.17395	5.46191e-71
18	2.61833	1.38418e-65
19	2.05414	1.90728e-72
20	2.74614	4.95829e-64
21	2.39791	2.88933e-68
22	2.23816	3.29775e-70
23	1.52087	6.24755e-79
24	2.6812	8.04782e-65
25	1.43443	5.55469e-80
26	2.38946	2.2806e-68
27	3.10793	1.24407e-59
28	2.40939	3.98458e-68
29	2.18323	7.0837e-71
30	1.65922	3.0072e-77
31	2.61492	1.25798e-65
32	2.23605	3.10798e-70
33	2.28277	1.1498e-69
34	2.41561	4.74239e-68
35	2.34856	7.25455e-69
36	2.35693	9.17081e-69
37	2.26504	6.99826e-70
38	1.58735	4.01894e-78
39	2.53652	1.40044e-66
40	2.96113	2.04008e-61
41	1.73307	2.37771e-76
42	2.81202	3.13639e-63
43	1.63202	1.40396e-77
44	2.58831	5.97085e-66
45	2.68263	8.37719e-65
46	1.7349	2.50305e-76
47	1.74285	3.12637e-76
48	1.8857	1.70659e-74
49	1.95483	1.18253e-73
50	1.83969	4.70588e-75
51	2.89483	3.18749e-62
52	1.83495	4.12184e-75
53	2.83984	6.83493e-63
54	1.81496	2.35473e-75
55	1.24572	2.81734e-82
56	1.96235	1.45953e-73
57	1.8028	1.67531e-75
58	2.48874	3.67539e-67
59	2.51357	7.36504e-67
60	2.86507	1.38525e-62
61	2.01126	5.74215e-73
62	3.03447	1.59053e-60
63	2.16838	4.67328e-71
64	1.47638	1.79793e-79
65	0.0416527	6.42847e-97
66	0	2.00263e-97
67	0.00148261	2.08751e-97
68	0.46283	8.50604e-92
69	0.462654	8.46418e-92
70	0.00413147	2.24823e-97
71	0.00241906	2.14297e-97
72	0.0432034	6.71373e-97
73	0.0432012	6.71332e-97
74	0.00412881	2.24806e-97
75	0.460053	7.86967e-92
76	0.447752	5.5766e-92
77	0.598248	3.77087e-90
78	0.563824	1.43826e-90
79	0.00241779	2.1429e-97
80	0.00148084	2.08741e-97
81	0.583394	2.4878e-90
82	0.583395	2.48783e-90
83	0.598249	3.77099e-90
84	0.587265	2.77261e-90
85	0.598246	3.77071e-90
86	0.004129	2.24807e-97
87	0.0431969	6.71251e-97
88	0.462822	8.50404e-92
89	0.0429583	6.66782e-97
90	0.46283	8.506e-92
91	0.587263	2.77246e-90
92	0.462655	8.46441e-92
93	0.598248	3.77085e-90
94	0.0429645	6.66897e-97
95	0.58726	2.77221e-90
96	0.0429384	6.6641e-97
97	0.447752	5.57664e-92
98	0.464784	8.9843e-92
99	0.0442923	6.92159e-97
100	0.00413293	2.24832e-97
101	0.46273	8.48218e-92
102	0.00242212	2.14316e-97
103	0.00561294	2.34345e-97
104	0.449493	5.8553e-92
105	0.0429645	6.66897e-97
106	0.464778	8.98277e-92
107	0.00147771	2.08723e-97
108	0.583392	2.48767e-90
109	0.583393	2.4877e-90
110	0.0429582	6.6678e-97
111	0.00241021	2.14244e-97
112	0.0429409	6.66456e-97
113	0.0429422	6.66481e-97
114	0.44775	5.57637e-92
115	0.583394	2.4878e-90
116	0.447749	5.57618e-92
117	0.46478	8.98343e-92
118	0.0429675	6.66953e-97
119	0.0431991	6.71293e-97
120	0.00241768	2.14289e-97
121	0.00241876	2.14295e-97
122	0.583396	2.48795e-90
123	0.464784	8.9844e-92
124	0.587264	2.77251e-90
125	0.0429635	6.66878e-97
126	0.604854	4.53701e-90
127	0.0429352	6.66351e-97
128	0.00147763	2.08722e-97
129	3.38615	1.87885e-57
130	6.96883	6.92024e-14
131	1.98074	1.52693e-74
132	2.76967	5.9887e-65
133	4.94811	1.85218e-38
134	5.1739	1.03116e-35
135	2.31432	1.73861e-70
136	5.44899	2.28287e-32
137	3.66248	4.30693e-54
138	2.3257	2.39081e-70
139	4.39519	3.50029e-45
140	4.76717	1.16787e-40
141	3.45589	1.32422e-56
142	4.49549	5.80356e-44
143	4.48042	3.80602e-44
144	4.07855	4.93975e-49
145	3.74277	4.07821e-53
146	4.90093	4.94302e-39
147	5.66815	1.05564e-29
148	3.13165	1.51044e-60
149	4.34598	8.82398e-46
150	7.5056	2.33044e-07
151	5.63261	3.90338e-30
152	2.53161	7.62882e-68
153	3.65822	3.82245e-54
154	4.74044	5.52506e-41
155	7.48448	1.29019e-07
156	3.29047	1.2893e-58
157	2.19127	5.54498e-72
158	5.85501	1.97603e-27
159	7.78674	0.0006112
160	2.79911	1.36573e-64
161	4.22362	2.86876e-47
162	4.68665	1.22557e-41
163	6.90121	1.04201e-14
164	5.2903	2.684e-34
165	6.80215	6.50542e-16
166	2.39886	1.85459e-69
167	5.59377	1.31542e-30
168	3.84002	6.20933e-52
169	5.87495	3.45385e-27
170	4.89842	4.60796e-39
171	6.36268	2.94604e-21
172	7.29127	5.76863e-10
173	3.96571	2.0963e-50
174	4.34907	9.62084e-46
175	6.70686	4.51351e-17
176	3.60699	9.10716e-55
177	1.82785	2.11139e-76
178	5.52443	1.88774e-31
179	4.02805	1.2012e-49
180	3.09633	5.618e-61
181	2.69314	7.0257e-66
182	6.50615	1.63634e-19
183	4.68511	1.17377e-41
184	4.6287	2.41891e-42
185	3.90588	3.92637e-51
186	3.05883	1.96582e-61
187	2.83332	3.5596e-64
188	3.48483	2.97729e-56
189	6.09561	1.66549e-24
190	4.45526	1.88147e-44
191	4.20834	1.87054e-47
192	7.29329	6.10467e-10
193	4.52956	1.50676e-43
194	4.98313	4.93884e-38
195	5.89558	6.15502e-27
196	5.60818	1.96929e-30
197	3.82597	4.1902e-52
198	5.39922	5.66702e-33
199	6.83637	1.69573e-15
200	6.29697	4.67893e-22
201	6.39318	6.92026e-21
202	4.68014	1.0213e-41
203	5.85096	1.76414e-27
204	6.85516	2.87e-15
205	3.25598	4.90953e-59
206	2.62765	1.12301e-66
207	5.94044	2.16125e-26
208	6.44197	2.7126e-20
209	5.77267	1.97028e-28
210	3.54925	1.80835e-55
211	6.05695	5.6421e-25
212	3.69441	1.05297e-53
213	5.43786	1.67161e-32
214	6.01974	1.99056e-25
215	4.58699	7.52286e-43
216	5.59591	1.3968e-30
217	4.77097	1.29924e-40
218	4.38003	2.28924e-45
219	4.84561	1.05021e-39
220	7.454	5.49509e-08
221	4.36269	1.40875e-45
222	2.41447	2.87117e-69
223	6.7811	3.60877e-16
224	5.46451	3.52575e-32
225	3.88161	1.98988e-51
226	2.3208	2.08422e-70
227	3.99571	4.85681e-50
228	6.18366	1.96016e-23
229	6.29655	4.62497e-22
230	3.76815	8.30076e-53
231	3.91316	4.81407e-51
232	4.19504	1.28896e-47
233	3.20215	1.08732e-59
234	3.62468	1.49451e-54
235	2.28953	8.68508e-71
236	3.17185	4.65525e-60
237	5.26942	1.49604e-34
238	2.80608	1.65975e-64
239	6.16669	1.21892e-23
240	7.60357	3.62058e-06
241	4.03609	1.5041e-49
242	4.10349	9.92906e-49
243	4.72509	3.59569e-41
244	5.39779	5.44468e-33
245	6.87543	5.0622e-15
246	3.23157	2.47846e-59
247	6.40306	9.12551e-21
248	6.05609	5.50868e-25
249	3.19652	9.28828e-60
250	5.51727	1.54447e-31
251	2.23924	2.12415e-71
252	4.92648	1.01072e-38
253	5.8796	3.93471e-27
254	3.41274	3.95594e-57
255	3.64454	2.60607e-54
256	5.49983	9.47978e-32
257	5.36679	2.28545e-33
258	6.01311	1.65339e-25
259	2.28858	8.45631e-71
260	4.56483	4.04478e-43
261	4.16621	5.7486e-48
262	3.40955	3.6182e-57
263	4.26148	8.2812e-47
264	2.44602	6.94609e-69
265	4.36523	1.51286e-45
266	4.5556	3.12352e-43
267	3.38921	2.04722e-57
268	3.55547	2.152e-55
269	6.627	4.82488e-18
270	6.40038	8.4664e-21
271	7.19525	3.92189e-11
272	3.3513	7.08182e-58
273	5.02006	1.38885e-37
274	7.30355	8.13555e-10
275	5.14703	4.86049e-36
276	4.74487	6.25614e-41
277	5.63864	4.62068e-30
278	4.81736	4.76126e-40
279	6.64479	7.93846e-18
280	2.64447	1.79838e-66
281	3.32097	3.02853e-58
282	3.42999	6.41279e-57
283	4.1822	8.99524e-48
284	2.19402	5.98756e-72
285	4.63704	3.05509e-42
286	6.76178	2.10081e-16
287	3.62207	1.38906e-54
288	4.73764	5.10977e-41
289	2.66586	3.27316e-66
290	3.82442	4.01225e-52
291	4.37036	1.74612e-45
292	5.56607	6.05664e-31
293	6.06024	6.18645e-25
294	5.78617	2.87544e-28
295	5.05069	3.27416e-37
296	3.46028	1.49734e-56
297	3.61229	1.05631e-54
298	3.0244	7.4967e-62
299	4.82699	6.23584e-40
300	3.23199	2.50754e-59
301	4.38126	2.36975e-45
302	5.7091	3.32341e-29
303	3.03847	1.11179e-61
304	2.94336	7.75239e-63
305	5.09135	1.02213e-36
306	2.85508	6.54581e-64
307	6.62409	4.44693e-18
308	3.42931	6.29108e-57
309	2.4004	1.93609e-69
310	4.40387	4.46288e-45
311	5.90609	8.25998e-27
312	2.95959	1.22136e-62
313	5.91655	1.10698e-26
314	4.4157	6.21592e-45
315	2.89845	2.20461e-63
316	5.04336	2.66689e-37
317	2.66403	3.10995e-66
318	3.07821	3.3827e-61
319	4.53867	1.9445e-43
320	6.97418	8.03987e-14
321	5.7167	4.11095e-29
322	7.2978	6.92596e-10
323	3.93309	8.41148e-51
324	7.36006	3.95892e-09
325	2.70252	9.13774e-66
326	4.59176	8.599e-43
327	4.96672	3.11906e-38
328	2.57469	2.54917e-67
329	6.28274	3.14166e-22
330	2.81592	2.18681e-64
331	6.97835	9.03579e-14
332	4.15618	4.34194e-48
333	3.54027	1.40627e-55
334	6.85868	3.16751e-15
335	2.50546	3.66849e-68
336	5.12344	2.51052e-36
337	3.61275	1.06997e-54
338	5.54088	2.99157e-31
339	2.54534	1.1206e-67
340	3.70239	1.31653e-53
341	2.84974	5.63691e-64
342	4.21868	2.4987e-47
343	6.88676	6.95245e-15
344	6.00579	1.34682e-25
345	3.00632	4.51876e-62
346	3.25746	5.11639e-59
347	3.10222	6.62593e-61
348	3.11122	8.52577e-61
349	6.73928	1.11887e-16
350	3.53531	1.22378e-55
351	4.87864	2.64787e-39
352	6.00899	1.47313e-25
353	3.69079	9.51413e-54
354	5.6439	5.35472e-30
355	2.9078	2.86472e-63
356	3.34899	6.63702e-58
357	5.38769	4.10303e-33
358	2.82113	2.52994e-64
359	5.10712	1.58972e-36
360	5.28973	2.64203e-34
361	6.50717	1.68359e-19
362	6.55964	7.31704e-19
363	7.34544	2.62933e-09
364	2.97454	1.85601e-62
365	5.18229	1.30422e-35
366	5.26689	1.39383e-34
367	3.34193	5.44744e-58
368	4.43087	9.5056e-45
369	2.32025	2.05259e-70
370	2.44892	7.53318e-69
371	4.31071	3.287e-46
372	4.27929	1.36367e-46
373	5.2529	9.42024e-35
374	2.29672	1.06218e-70
375	5.18371	1.35737e-35
376	4.16851	6.13131e-48
377	6.64459	7.89467e-18
378	6.78245	3.74777e-16
379	4.46059	2.18452e-44
380	5.32211	6.54094e-34
381	4.48978	4.94629e-44
382	4.14414	3.09943e-48
383	3.08802	4.45237e-61
384	6.81212	8.59964e-16
385	4.85209	1.25921e-39
386	7.45292	5.33118e-08
387	7.2067	5.4042e-11
388	7.52348	3.84501e-07
389	4.64059	3.37398e-42
390	2.57444	2.53107e-67
391	4.76757	1.18125e-40
392	4.00636	6.54318e-50
393	3.42258	5.21106e-57
394	5.79311	3.4923e-28
395	5.89359	5.82033e-27
396	2.15965	2.28723e-72
397	5.3013	3.65234e-34
398	7.13933	8.19425e-12
399	5.93654	1.93771e-26
400	5.36811	2.37165e-33
401	2.16149	2.40817e-72
402	7.13149	6.57952e-12
403	5.48873	6.94665e-32
404	4.98574	5.31193e-38
405	6.59088	1.75446e-18
406	4.45742	1.99919e-44
407	3.89	2.51641e-51
408	5.08021	7.48316e-37
409	4.91006	6.38318e-39
410	4.05737	2.72986e-49
411	5.56411	5.73334e-31
412	3.83649	5.62461e-52
413	5.90668	8.39771e-27
414	7.56723	1.30883e-06
415	2.65619	2.49701e-66
416	7.69052	4.1319e-05
417	4.3306	5.73701e-46
418	5.13077	3.0827e-36
419	5.6097	2.05474e-30
420	3.95738	1.66012e-50
421	2.43194	4.68285e-69
422	3.81992	3.53686e-52
423	4.39269	3.26324e-45
424	4.3356	6.59806e-46
425	6.25007	1.25868e-22
426	3.96471	2.03851e-50
427	4.45483	1.85899e-44
428	7.32095	1.32433e-09
429	5.21079	2.89672e-35
430	4.03153	1.32406e-49
431	6.81465	9.23163e-16
432	4.8742	2.33829e-39
433	6.20011	3.10676e-23
434	5.79904	4.12359e-28
435	4.78885	2.14345e-40
436	3.08071	3.62785e-61
437	2.76991	6.02883e-65
438	5.44962	2.32379e-32
439	5.00927	1.02666e-37
440	4.25209	6.36658e-47
441	3.59053	5.74383e-55
442	3.67678	6.42731e-54
443	5.83057	9.96753e-28
444	6.68327	2.33158e-17
445	4.36084	1.33776e-45
446	4.20218	1.57412e-47
447	6.91025	1.34205e-14
448	7.33983	2.2469e-09
449	5.452	2.48373e-32
450	4.21185	2.06331e-47
451	7.05295	7.29584e-13
452	7.44245	3.97619e-08
453	7.28416	4.72714e-10
454	5.54503	3.36068e-31
455	3.01268	5.39991e-62
456	6.63848	6.65304e-18
457	3.65549	3.54079e-54
458	2.75004	3.45699e-65
459	2.44503	6.75559e-69
460	3.41898	4.71114e-57
461	2.66251	2.98034e-66
462	5.6204	2.77254e-30
463	4.43804	1.16173e-44
464	2.85015	5.70233e-64
465	2.47908	1.75282e-68
466	3.28241	1.02891e-58
467	5.35058	1.4514e-33
468	5.84105	1.33669e-27
469	4.38112	2.36052e-45
470	5.41234	8.18165e-33
471	5.64114	4.95625e-30
472	7.37457	5.94294e-09
473	3.47738	2.41701e-56
474	5.12152	2.37888e-36
475	4.97925	4.42917e-38
476	2.46644	1.23034e-68
477	3.79904	1.97138e-52
478	3.60775	9.30281e-55
479	4.08892	6.6028e-49
480	4.4106	5.38902e-45
481	2.59337	4.29994e-67
482	4.67319	8.40767e-42
483	6.60444	2.56529e-18
484	3.75093	5.12487e-53
485	5.8192	7.25142e-28
486	2.62199	9.58443e-67
487	4.81325	4.24391e-40
488	7.2078	5.57367e-11
489	6.4581	4.26148e-20
490	4.29523	2.13073e-46
491	4.23195	3.62302e-47
492	7.36334	4.33988e-09
493	2.92166	4.2224e-63
494	4.41074	5.40892e-45
495	1.96166	8.94722e-75
496	3.43223	6.82699e-57
497	5.14816	5.01575e-36
498	7.1493	1.08326e-11
499	5.12662	2.74396e-36
500	3.20374	1.13705e-59
501	3.4323	6.8412e-57
502	7.52624	4.15328e-07
503	6.59471	1.95313e-18
504	2.17073	3.11934e-72
505	2.45123	8.03489e-69
506	4.46976	2.82405e-44
507	1.79131	7.59119e-77
508	5.76408	1.54918e-28
509	3.70125	1.2754e-53
510	5.26538	1.33604e-34
511	5.90144	7.25128e-27
512	3.52481	9.12196e-56
513	5.73053	6.05565e-29
514	5.58736	1.09952e-30
515	8.02675	0.506631
516	7.18982	3.36847e-11
517	2.97366	1.81084e-62
518	4.23261	3.69063e-47
519	3.50169	4.77439e-56
520	3.41779	4.55696e-57
521	5.53067	2.24768e-31
522	3.74864	4.80709e-53
523	5.48912	7.02307e-32
524	4.06154	3.06805e-49
525	2.46794	1.28314e-68
526	5.15922	6.83676e-36
527	3.22374	1.99065e-59
528	2.86957	9.82183e-64
529	5.34136	1.1213e-33
530	4.17152	6.67132e-48
531	4.80576	3.44118e-40
532	2.85593	6.70353e-64
533	5.78741	2.97732e-28
534	5.61305	2.25726e-30
535	3.8502	8.2579e-52
536	4.35355	1.09074e-45
537	5.291	2.73715e-34
538	5.40781	7.20676e-33
539	7.29192	5.8759e-10
540	2.96293	1.34093e-62
541	6.39776	7.86745e-21
542	2.95333	1.02489e-62
543	3.74413	4.23666e-53
544	4.75237	7.71632e-41
545	4.58389	6.89785e-43
546	5.39909	5.64672e-33
547	2.68614	5.77632e-66
548	7.92458	0.028996
549	4.19508	1.29037e-47
550	4.77586	1.48965e-40
551	3.91682	5.33372e-51
552	6.49006	1.04274e-19
553	7.08747	1.91814e-12
554	4.11934	1.54774e-48
555	3.85523	9.50775e-52
556	5.43682	1.62388e-32
557	3.96723	2.18757e-50
558	5.34157	1.12803e-33
559	4.09073	6.94681e-49
560	6.96759	6.6842e-14
561	3.7134	1.79193e-53
562	6.01027	1.52699e-25
563	3.78087	1.1853e-52
564	2.81618	2.20276e-64
565	4.67681	9.30421e-42
566	5.70028	2.59596e-29
567	3.57779	4.02088e-55
568	7.67155	2.42916e-05
569	3.58567	5.01346e-55
570	3.07243	2.87742e-61
571	7.59659	2.97768e-06
572	3.65003	3.0389e-54
573	3.2265	2.15017e-59
574	5.09125	1.0195e-36
575	3.16132	3.46618e-60
576	6.21473	4.67819e-23
577	2.92888	5.16838e-63
578	3.37699	1.45399e-57
579	5.82095	7.6141e-28
580	3.887	2.31409e-51
581	5.45853	2.98224e-32
582	6.49754	1.28581e-19
583	7.03173	4.02712e-13
584	4.7044	2.01444e-41
585	6.60878	2.89658e-18
586	3.74474	4.30965e-53
587	4.74157	5.70301e-41
588	6.33853	1.49828e-21
589	6.06177	6.45816e-25
590	5.32188	6.49873e-34
591	3.99623	4.92794e-50
592	7.20404	5.01604e-11
593	6.06869	7.8379e-25
594	2.54137	1.0026e-67
595	7.27249	3.4102e-10
596	4.48729	4.61295e-44
597	6.92144	1.83596e-14
598	3.17203	4.67889e-60
599	4.28073	1.41993e-46
600	2.72089	1.52801e-65
601	3.40698	3.36648e-57
602	5.87478	3.43769e-27
603	4.88284	2.97856e-39
604	3.99539	4.81266e-50
605	5.1281	2.86073e-36
606	2.89794	2.17321e-63
607	3.54637	1.66828e-55
608	2.96162	1.29264e-62
609	6.13974	5.7316e-24
610	7.20805	5.61251e-11
611	2.43958	5.79858e-69
612	2.65153	2.19129e-66
613	7.75105	0.00022499
614	3.44847	1.07573e-56
615	4.64084	3.39796e-42
616	2.55982	1.68078e-67
617	6.99538	1.45555e-13
618	3.88509	2.19332e-51
619	5.20048	2.17077e-35
620	3.16688	4.05032e-60
621	6.60068	2.30897e-18
622	5.79466	3.64702e-28
623	2.99606	3.39074e-62
624	5.64282	5.19532e-30
625	3.78372	1.28367e-52
626	5.23021	4.99083e-35
627	7.23164	1.08628e-10
628	2.69061	6.54508e-66
629	2.77795	7.5509e-65
630	3.85348	9.05182e-52
631	4.28414	1.56212e-46
632	7.21958	7.75144e-11
633	4.72562	3.64863e-41
634	7.13801	7.89647e-12
635	3.71252	1.74855e-53
636	4.93955	1.4574e-38
637	4.99754	7.39268e-38
638	2.16122	2.39028e-72
639	4.33115	5.82489e-46
640	7.16384	1.62771e-11
641	2.37526	9.57682e-70
642	2.18526	4.68578e-72
643	3.34756	6.37794e-58
644	7.82335	0.00170328
645	6.63983	6.90891e-18
646	2.30345	1.28241e-70
647	4.16459	5.49425e-48
648	5.2301	4.97439e-35
649	3.19522	8.95554e-60
650	5.08371	8.25394e-37
651	4.2335	3.78299e-47
652	4.99983	7.88297e-38
653	6.52733	2.96119e-19
654	7.95996	0.0780732
655	7.48908	1.46718e-07
656	4.09953	8.88681e-49
657	3.90648	3.99187e-51
658	5.26064	1.16977e-34
659	3.95115	1.39462e-50
660	3.05168	1.60933e-61
661	6.15824	9.61941e-24
662	2.89457	1.97771e-63
663	3.91763	5.45522e-51
664	5.59036	1.19581e-30
665	3.16944	4.35157e-60
666	3.31996	2.94408e-58
667	3.49473	3.92866e-56
668	5.78766	2.99771e-28
669	3.35348	7.527e-58
670	6.09244	1.52437e-24
671	5.8301	9.83947e-28
672	4.28818	1.74902e-46
673	6.98327	1.03706e-13
674	3.71268	1.75636e-53
675	5.25778	1.07996e-34
676	5.06019	4.27153e-37
677	5.34562	1.26326e-33
678	2.56962	2.21129e-67
679	2.71401	1.26025e-65
680	3.15975	3.31779e-60
681	6.81444	9.17871e-16
682	3.63122	1.79487e-54
683	3.67723	6.50942e-54
684	7.34667	2.72151e-09
685	5.86235	2.42727e-27
686	3.97474	2.6992e-50
687	6.18716	2.16191e-23
688	4.66564	6.80374e-42
689	2.81494	2.12707e-64
690	5.49886	9.22519e-32
691	6.46718	5.49581e-20
692	1.97037	1.14211e-74
693	2.06775	1.74502e-73
694	4.61707	1.74676e-42
695	4.08159	5.37833e-49
696	5.06491	4.87589e-37
697	4.77903	1.6278e-40
698	4.77206	1.33919e-40
699	2.8102	1.8631e-64
700	3.98475	3.57254e-50
701	2.4268	4.05422e-69
702	3.08819	4.47344e-61
703	6.44403	2.8742e-20
704	5.07542	6.5443e-37
705	5.92602	1.44336e-26
706	2.49673	2.87314e-68
707	2.53317	7.96983e-68
708	4.89447	4.1253e-39
709	6.39521	7.32457e-21
710	5.21032	2.85889e-35
711	3.51697	7.32368e-56
712	5.92327	1.3363e-26
713	2.7055	9.93063e-66
714	4.11507	1.37315e-48
715	4.25415	6.74469e-47
716	5.41485	8.77724e-33
717	5.72508	5.19764e-29
718	5.36948	2.46421e-33
719	5.27433	1.71644e-34
720	4.82561	5.99901e-40
721	4.36911	1.68609e-45
722	7.36335	4.34096e-09
723	5.57999	8.94431e-31
724	5.97645	5.92412e-26
725	2.81917	2.39508e-64
726	5.52546	1.94282e-31
727	4.12359	1.74344e-48
728	3.622	1.38643e-54
729	4.04278	1.81427e-49
730	3.53512	1.21738e-55
731	7.44438	4.19676e-08
732	3.73524	3.30284e-53
733	5.28491	2.30846e-34
734	4.35192	1.04197e-45
735	5.14643	4.77958e-36
736	4.96079	2.64211e-38
737	7.00852	2.10299e-13
738	4.5255	1.34469e-43
739	2.20168	7.42179e-72
740	4.53953	1.9921e-43
741	5.43915	1.73337e-32
742	5.16763	8.65148e-36
743	3.99264	4.45566e-50
744	4.20552	1.72847e-47
745	4.83633	8.09862e-40
746	3.58403	4.78825e-55
747	6.83156	1.48237e-15
748	7.09663	2.47891e-12
749	3.22685	2.17129e-59
750	4.86668	1.89462e-39
751	7.29535	6.46813e-10
752	4.27401	1.17636e-46
753	2.38677	1.3217e-69
754	5.09976	1.29371e-36
755	3.57518	3.73684e-55
756	2.46028	1.03547e-68
757	5.84238	1.38743e-27
758	5.8887	5.07593e-27
759	3.72805	2.70097e-53
760	5.81576	6.58558e-28
761	2.79494	1.21507e-64
762	5.437	1.63227e-32
763	4.62666	2.28443e-42
764	5.13599	3.56809e-36
765	4.55229	2.84714e-43
766	6.57335	1.0742e-18
767	7.27284	3.44314e-10
768	7.11678	4.35791e-12
769	6.99819	1.57475e-13
770	4.56145	3.68009e-43
771	3.29256	1.36725e-58
772	3.61535	1.15093e-54
773	5.76941	1.79857e-28
774	5.80155	4.42279e-28
775	6.97518	8.2685e-14
776	6.199	3.01168e-23
777	4.69215	1.42949e-41
778	4.0876	6.36328e-49
779	4.1689	6.19918e-48
780	3.21881	1.73397e-59
781	2.14931	1.71251e-72
782	4.89261	3.9159e-39
783	5.07775	6.98562e-37
784	2.60532	6.00891e-67
785	2.96547	1.43993e-62
786	4.54151	2.10549e-43
787	5.59765	1.46647e-30
788	5.82607	8.78847e-28
789	3.2323	2.52924e-59
790	2.47154	1.41928e-68
791	2.8723	1.06003e-63
792	4.30421	2.7395e-46
793	5.15117	5.45742e-36
794	7.08939	2.024e-12
795	2.334	3.01647e-70
796	7.2073	5.49637e-11
797	2.34181	3.75361e-70
798	4.48427	4.23946e-44
799	3.04369	1.28671e-61
800	2.15096	1.79333e-72
801	5.22169	3.93109e-35
802	5.55618	4.59204e-31
803	5.00621	9.42357e-38
804	3.72918	2.78783e-53
805	7.65374	1.47521e-05
806	7.60096	3.3652e-06
807	6.95315	4.46098e-14
808	2.0427	8.65388e-74
809	3.38582	1.86162e-57
810	3.78484	1.32436e-52
811	4.10713	1.09934e-48
812	3.29951	1.66092e-58
813	5.77725	2.23995e-28
814	6.09292	1.54484e-24
815	5.83349	1.0819e-27
816	3.68309	7.67028e-54
817	4.82219	5.4511e-40
818	5.99265	9.32405e-26
819	4.70443	2.01612e-41
820	4.19295	1.21567e-47
821	3.01083	5.12706e-62
822	7.18149	2.66816e-11
823	4.10421	1.01327e-48
824	3.51674	7.27657e-56
825	4.72433	3.51992e-41
826	2.49163	2.49048e-68
827	4.30823	3.06658e-46
828	6.97788	8.91717e-14
829	7.07673	1.41979e-12
830	3.04326	1.2715e-61
831	5.24665	7.90727e-35
832	5.9275	1.50422e-26
833	7.08322	1.70284e-12
834	4.46607	2.54688e-44
835	6.95407	4.57777e-14
836	4.6501	4.40431e-42
837	3.77313	9.54152e-53
838	1.96854	1.08482e-74
839	4.15783	4.54706e-48
840	6.76781	2.48713e-16
841	5.13943	3.92845e-36
842	4.31165	3.37429e-46
843	4.19264	1.20507e-47
844	5.58415	1.00484e-30
845	4.8321	7.19387e-40
846	6.67236	1.71797e-17
847	3.67655	6.38601e-54
848	3.92868	7.43363e-51
849	3.67748	6.55418e-54
850	4.47226	3.02908e-44
851	2.24789	2.70623e-71
852	2.57449	2.53461e-67
853	2.50727	3.85918e-68
854	4.98503	5.20736e-38
855	2.6928	6.95904e-66
856	2.20719	8.6588e-72
857	5.00084	8.10805e-38
858	5.68147	1.53319e-29
859	4.41104	5.45575e-45
860	4.57311	5.10094e-43
861	4.67268	8.28841e-42
862	4.38299	2.48691e-45
863	4.31506	3.71303e-46
864	6.19027	2.35869e-23
865	5.3646	2.1492e-33
866	7.68422	3.4637e-05
867	3.35186	7.19401e-58
868	4.01755	8.952e-50
869	4.00867	6.98088e-50
870	3.69418	1.04612e-53
871	2.32873	2.60263e-70
872	5.47955	5.37274e-32
873	6.82684	1.29863e-15
874	7.1891	3.30187e-11
875	5.71665	4.10487e-29
876	4.40418	4.50175e-45
877	3.19776	9.61668e-60
878	3.38962	2.07086e-57
879	3.67984	7.00234e-54
880	4.23832	4.33021e-47
881	2.35792	5.89335e-70
882	2.68949	6.34414e-66
883	5.38088	3.39123e-33
884	3.7144	1.84295e-53
885	2.91001	3.04731e-63
886	4.39452	3.4347e-45
887	7.08504	1.79174e-12
888	4.6565	5.26875e-42
889	4.2225	2.7803e-47
890	7.17579	2.27444e-11
891	3.56648	2.92919e-55
892	4.71793	2.94191e-41
893	7.60894	4.20763e-06
894	5.18261	1.31615e-35
895	2.34931	4.63137e-70
896	3.28672	1.16079e-58
897	4.29162	1.9261e-46
898	6.97598	8.45387e-14
899	6.74192	1.2046e-16
900	5.69948	2.53858e-29
901	5.60124	1.62136e-30
902	7.75263	0.000235185
903	5.06688	5.15262e-37
904	2.79418	1.18969e-64
905	6.51948	2.37643e-19
906	5.5225	1.7881e-31
907	4.34922	9.66117e-46
908	2.37219	8.78898e-70
909	2.71499	1.29557e-65
910	2.85018	5.70623e-64
911	3.77333	9.59486e-53
912	3.77822	1.10051e-52
913	3.96935	2.32157e-50
914	4.32172	4.47309e-46
915	4.2633	8.71587e-47
916	3.74546	4.39693e-53
917	5.57975	8.88483e-31
918	4.36169	1.36982e-45
919	3.71675	1.96827e-53
920	2.07921	2.40532e-73
921	3.58944	5.57059e-55
922	2.71775	1.39974e-65
923	7.64908	1.2946e-05
924	4.21428	2.20866e-47
925	4.28963	1.8216e-46
926	6.5301	3.19923e-19
927	3.42618	5.76274e-57
928	4.60599	1.2807e-42
929	7.80349	0.000976959
930	5.64127	4.97447e-30
931	3.77338	9.6103e-53
932	4.28449	1.57752e-46
933	6.55454	6.34249e-19
934	4.84515	1.03685e-39
935	2.03297	6.58972e-74
936	6.72407	7.30772e-17
937	4.32048	4.3211e-46
938	4.60901	1.39354e-42
939	4.63337	2.75679e-42
940	4.83253	7.28239e-40
941	2.75313	3.76909e-65
942	7.55321	8.83943e-07
943	3.6268	1.58598e-54
944	4.17506	7.36684e-48
945	3.67857	6.75734e-54
946	7.74049	0.000167411
947	4.52084	1.18046e-43
948	2.85128	5.88533e-64
949	3.98702	3.80764e-50
950	4.83823	8.54231e-40
951	3.68886	9.0135e-54
952	5.20489	2.45616e-35
953	4.35706	1.20343e-45
954	5.76239	1.47749e-28
955	5.82233	7.91548e-28
956	2.15568	2.04696e-72
957	4.0822	5.47038e-49
958	6.93149	2.43272e-14
959	6.14493	6.62701e-24
960	2.9276	4.98724e-63
961	6.5062	1.63867e-19
962	6.14379	6.41992e-24
963	6.89894	9.77887e-15
964	7.69116	4.20593e-05
965	4.52819	1.44986e-43
966	3.83056	4.76522e-52
967	3.30516	1.94538e-58
968	4.85978	1.56171e-39
969	5.25128	9.00084e-35
970	6.94787	3.8489e-14
971	6.85466	2.83021e-15
972	7.5293	4.5252e-07
973	5.41148	7.98846e-33
974	6.87274	4.69563e-15
975	4.60925	1.40299e-42
976	2.99908	3.6902e-62
977	4.14254	2.963e-48
978	5.41075	7.82535e-33
979	4.07325	4.25778e-49
980	4.12252	1.6917e-48
981	2.58919	3.82569e-67
982	6.1713	1.38689e-23
983	7.44443	4.2026e-08
984	6.7044	4.2137e-17
985	6.49714	1.27129e-19
986	5.2257	4.39774e-35
987	6.34289	1.69294e-21
988	4.03844	1.60646e-49
989	5.47337	4.51888e-32
990	3.97349	2.60653e-50
991	5.10422	1.46581e-36
992	5.5622	5.43508e-31
993	3.20124	1.06023e-59
994	2.81049	1.8781e-64
995	2.91643	3.64742e-63
996	4.47994	3.75513e-44
997	4.86967	2.06001e-39
998	5.53397	2.4658e-31
999	2.06402	1.57201e-73
1000	3.00627	4.51281e-62
1001	3.43261	6.89946e-57
1002	3.37078	1.22185e-57
1003	2.40319	2.09353e-69
1004	8.01667	0.382054
1005	6.48809	9.86969e-20
1006	3.62758	1.62101e-54
1007	5.7699	1.82328e-28
1008	4.89589	4.2925e-39
1009	3.97968	3.09992e-50
1010	6.31085	6.9022e-22
1011	3.8553	9.5241e-52
1012	2.91485	3.49001e-63
1013	2.30006	1.16627e-70
1014	3.88519	2.1995e-51
1015	3.62029	1.32151e-54
1016	7.0873	1.90918e-12
1017	2.59949	5.10338e-67
1018	5.08775	9.24266e-37
1019	4.64462	3.77732e-42
1020	2.88776	1.63417e-63
1021	4.82884	6.566e-40
1022	4.17394	7.1377e-48
1023	3.97694	2.87091e-50
1024	4.13089	2.13872e-48
1025	3.49817	4.32649e-56
1026	6.99752	1.54546e-13
1027	3.69033	9.39202e-54
1028	3.37661	1.4386e-57
1029	3.15983	3.32507e-60
1030	5.32073	6.29375e-34
1031	3.79501	1.7611e-52
1032	3.10176	6.54182e-61
1033	4.27352	1.16026e-46
1034	2.82843	3.1037e-64
1035	6.93065	2.37603e-14
1036	2.12625	8.97896e-73
1037	4.81489	4.44405e-40
1038	4.69647	1.6133e-41
1039	2.54896	1.23996e-67
1040	2.35205	5.00043e-70
1041	3.66886	5.14868e-54
1042	2.65776	2.60907e-66
1043	7.7222	0.000100318
1044	3.60672	9.03835e-55
1045	5.73834	7.5352e-29
1046	4.96951	3.37214e-38
1047	5.69929	2.52526e-29
1048	6.47954	7.76708e-20
1049	3.96972	2.3455e-50
1050	7.30306	8.02581e-10
1051	5.44596	2.09754e-32
1052	3.71147	1.69786e-53
1053	5.73397	6.66733e-29
1054	6.19618	2.78295e-23
1055	6.96551	6.3074e-14
1056	1.85009	3.93597e-76
1057	3.85885	1.05205e-51
1058	5.42402	1.1346e-32
1059	7.20816	5.63017e-11
1060	5.36737	2.32292e-33
1061	7.42529	2.45972e-08
1062	6.889	7.40221e-15
1063	3.18689	7.09263e-60
1064	2.84144	4.46741e-64
1065	4.74732	6.70035e-41
1066	3.72461	2.45252e-53
1067	5.74811	9.90625e-29
1068	5.90878	8.90603e-27
1069	3.6818	7.39738e-54
1070	7.28429	4.74458e-10
1071	3.29192	1.34286e-58
1072	3.25341	4.56842e-59
1073	5.17838	1.1691e-35
1074	4.48227	4.00896e-44
1075	5.01569	1.22887e-37
1076	3.20149	1.0676e-59
1077	3.54403	1.56236e-55
1078	2.59452	4.44051e-67
1079	6.34085	1.59856e-21
1080	6.13565	5.11073e-24
1081	6.39272	6.83092e-21
1082	3.78904	1.49001e-52
1083	4.98854	5.74537e-38
1084	5.56539	5.94345e-31
1085	2.71382	1.25364e-65
1086	5.80139	4.40355e-28
1087	3.88847	2.41098e-51
1088	4.0732	4.25146e-49
1089	7.68582	3.62204e-05
1090	4.84227	9.56597e-40
1091	4.57288	5.06823e-43
1092	6.55273	6.02947e-19
1093	4.3873	2.80663e-45
1094	5.8951	6.07299e-27
1095	5.40518	6.69484e-33
1096	2.66401	3.10812e-66
1097	7.39929	1.18745e-08
1098	6.70915	4.81336e-17
1099	2.40546	2.23105e-69
1100	6.9616	5.65304e-14
1101	3.50935	5.91654e-56
1102	4.40016	4.02268e-45
1103	4.2759	1.24021e-46
1104	2.80684	1.69563e-64
1105	4.83471	7.74069e-40
1106	5.4032	6.3353e-33
1107	2.51449	4.72321e-68
1108	4.35937	1.28362e-45
1109	4.94698	1.7945e-38
1110	2.77071	6.16593e-65
1111	3.52142	8.29461e-56
1112	2.80972	1.83829e-64
1113	5.97752	6.1043e-26
1114	4.75777	8.97625e-41
1115	5.10914	1.68236e-36
1116	2.64552	1.85209e-66
1117	3.17975	5.80729e-60
1118	3.25636	4.96125e-59
1119	5.54346	3.21581e-31
1120	2.52553	6.43453e-68
1121	4.98769	5.61088e-38
1122	3.88659	2.28736e-51
1123	4.89283	3.94007e-39
1124	5.90712	8.50276e-27
1125	4.64385	3.69702e-42
1126	6.70416	4.18488e-17
1127	2.48084	1.84114e-68
1128	6.59516	1.97835e-18
1129	4.69488	1.54314e-41
1130	2.85152	5.92477e-64
1131	3.37882	1.53044e-57
1132	2.82211	2.60053e-64
1133	6.77461	3.00889e-16
1134	3.60247	8.02479e-55
1135	2.51126	4.31569e-68
1136	7.44862	4.72667e-08
1137	3.73311	3.11157e-53
1138	3.17799	5.52799e-60
1139	5.15727	6.47437e-36
1140	2.82332	2.6896e-64
1141	3.30791	2.10108e-58
1142	3.58801	5.3529e-55
1143	2.7501	3.46251e-65
1144	5.17316	1.01009e-35
1145	5.02779	1.72435e-37
1146	4.26631	9.4806e-47
1147	7.24278	1.48425e-10
1148	7.59151	2.58303e-06
1149	2.65307	2.2878e-66
1150	3.13581	1.69722e-60
1151	5.62481	3.13763e-30
1152	3.91846	5.58421e-51

## Sheet: Fig_3h_left_hemisphere
	C(1,1)	C(1,2)	C(1,3)	C(2,1)	C(2,2)	C(2,3)	C(3,1)	C(3,2)	C(3,3)	C(4,1)	C(4,2)	C(4,3)	C(5,1)	C(5,2)	C(5,3)	A(1,1)	A(1,2)	A(1,3)	A(1,4)	A(1,5)	A(2,1)	A(2,2)	A(2,3)	A(2,4)	A(2,5)	A(3,1)	A(3,2)	A(3,3)	A(3,4)	A(3,5)	A(4,1)	A(4,2)	A(4,3)	A(4,4)	A(4,5)	A(5,1)	A(5,2)	A(5,3)	A(5,4)	A(5,5)	B(1,1,1)	B(1,1,2)	B(1,1,3)	B(1,2,1)	B(1,2,2)	B(1,2,3)	B(1,3,1)	B(1,3,2)	B(1,3,3)
subject_1	0	0.164069	0	0.100423	0	0	0	0.161261	0	0	0	0	0	0	0	-0.197384	0	0	0.4095	0.38915	-0.239493	-0.416594	0.0020878	0	0.699026	0	0	-0.558307	-0.312576	0.154094	0.0427807	0	0.294875	-0.192974	0	-0.415749	0.71737	-0.0580872	0	-0.226393	0	0	0	0	0	0	0	0	0
subject_2	0	0.11954	0	0.0615645	0	0	0	-0.118742	0	0	0	0	0	0	0	0.0359706	0	0	0.00238516	-0.0601315	-0.00796983	0.000740001	0.0245709	0	0.0120411	0	0	0.0325537	0.0335621	-0.00943536	0.0257001	0	-0.00836808	0.000246679	0	0.0181986	-0.0557455	-0.00822266	0	-0.0288976	0	0	0	0	0	0	0	0	0
subject_3	0	0.149505	0	-0.0300962	0	0	0	0.0182714	0	0	0	0	0	0	0	-0.038956	0	0	0.149087	0.0287829	0.176262	-0.0324942	0.0361013	0	0.0713677	0	0	0.00424164	0.0237178	-0.0240373	0.115204	0	0.0186903	-0.0262821	0	-0.0235063	-0.013594	0.0176567	0	-0.00052657	0	0	0	0	0	0	0	0	0
subject_4	0	0.186534	0	0.040077	0	0	0	-0.0331367	0	0	0	0	0	0	0	0.000477428	0	0	0.00915986	-0.0135328	0.194052	-0.0412171	-0.0247761	0	0.0940639	0	0	-0.00429661	0.0507738	0.0322887	0.00792248	0	0.0144039	-0.0213916	0	0.0628598	-0.0200746	0.00340231	0	-0.0280679	0	0	0	0	0	0	0	0	0
subject_5	0	0.0637336	0	0.0219549	0	0	0	-0.256504	0	0	0	0	0	0	0	-0.00965811	0	0	0.0344515	0.0338483	0.0278794	-0.00863695	-0.0579239	0	0.0320097	0	0	0.0393585	0.013455	0.0452859	0.0212261	0	-0.0245708	-0.000132249	0	0.00378004	-0.00135184	-0.0227482	0	0.00490998	0	0	0	0	0	0	0	0	0
subject_6	0	-0.0204269	0	0.086567	0	0	0	0.0482408	0	0	0	0	0	0	0	-0.0609977	0	0	0.110903	0.239717	0.11105	-0.0221097	0.109748	0	0.0503053	0	0	-0.0854373	0.14	-0.106424	0.0221872	0	0.253912	-0.113622	0	0.074687	0.0596939	0.0238753	0	-0.0336992	0	0	0	0	0	0	0	0	0
subject_7	0	0.112813	0	-0.108229	0	0	0	0.101157	0	0	0	0	0	0	0	-0.0416471	0	0	-0.0175599	0.0355317	-0.0959815	0.00401639	-0.0482219	0	0.0811369	0	0	0.00759578	0.0174812	0.116507	0.00400631	0	0.0385677	-0.00922576	0	0.00237034	0.0460303	-0.000249873	0	0.0142426	0	0	0	0	0	0	0	0	0
subject_8	0	0.0853415	0	0.0121702	0	0	0	0.332284	0	0	0	0	0	0	0	-0.111015	0	0	0.125965	0.311301	-0.126865	-0.090691	0.272889	0	0.00522597	0	0	-0.0479177	-0.216826	0.0767299	0.16058	0	0.22014	-0.048563	0	-0.177077	0.117524	0.247628	0	-0.0713	0	0	0	0	0	0	0	0	0
subject_9	0	0.131237	0	0.0322667	0	0	0	-0.107431	0	0	0	0	0	0	0	0.0342761	0	0	-0.0207931	-0.0419749	0.0500527	0.00366555	-0.0140558	0	0.023667	0	0	0.0203611	0.109979	0.0776934	0.14349	0	-0.0712584	-0.030929	0	0.0263179	0.00993852	-0.0195715	0	-0.00425924	0	0	0	0	0	0	0	0	0
subject_10	0	0.0738677	0	-0.169182	0	0	0	-0.0483564	0	0	0	0	0	0	0	-0.00162616	0	0	-0.00172426	0.132257	0.0429495	0.0433778	-0.0261659	0	-0.0461097	0	0	-0.000354541	-0.0159754	0.071814	0.108078	0	-0.0355115	-0.00745578	0	-0.016722	-0.0549099	-0.0162775	0	0.0566213	0	0	0	0	0	0	0	0	0
subject_11	0	0.165948	0	0.235806	0	0	0	0.132046	0	0	0	0	0	0	0	-0.00253527	0	0	-0.0286749	0.194471	0.0569965	-0.0310913	0.0345449	0	0.0505654	0	0	0.00240411	-0.0333403	0.107519	0.0841471	0	0.0563015	-0.0185559	0	0.0521884	-0.0205892	0.0371536	0	-0.00493352	0	0	0	0	0	0	0	0	0
subject_12	0	0.123438	0	-0.0660748	0	0	0	-0.04038	0	0	0	0	0	0	0	0.0293081	0	0	0.0222751	0.0380487	-0.080923	-0.029632	0.0390804	0	0.0252229	0	0	0.0154169	-0.0229242	0.0665684	-0.10413	0	0.0399532	-0.0114368	0	-0.0135804	0.15473	0.035521	0	-0.0645106	0	0	0	0	0	0	0	0	0
subject_13	0	-0.0377638	0	0.0384821	0	0	0	-0.0779872	0	0	0	0	0	0	0	-0.0139929	0	0	0.00711331	0.180781	0.0541692	-0.0186896	0.04136	0	0.0574208	0	0	0.0066256	0.0153374	-0.00676418	-0.011263	0	-0.0561266	-0.00105364	0	0.0944296	0.119354	0.0736943	0	-0.0600161	0	0	0	0	0	0	0	0	0
subject_14	0	0.0884753	0	-0.0293845	0	0	0	0.250252	0	0	0	0	0	0	0	-0.00466	0	0	0.00555486	0.0250799	0.0140681	0.0203984	0.011855	0	0.0102682	0	0	-0.0213866	0.0190627	0.0511144	0.0718254	0	0.192339	-0.0279541	0	0.0178078	0.0270675	0.0459586	0	-0.012495	0	0	0	0	0	0	0	0	0
subject_15	0	0.0310187	0	-0.095737	0	0	0	-0.0278189	0	0	0	0	0	0	0	-0.0204217	0	0	0.0114141	0.183749	0.0365808	-0.0256638	-0.00175999	0	0.029274	0	0	-0.0320263	0.0204671	0.217459	0.0569925	0	0.0363985	-0.00331415	0	0.0360447	0.139629	0.0531848	0	-0.0436795	0	0	0	0	0	0	0	0	0
subject_16	0	0.110806	0	0.0970508	0	0	0	-0.0379827	0	0	0	0	0	0	0	0.0273522	0	0	0.0200682	0.103859	0.0537446	0.00205395	-0.00585264	0	0.0267138	0	0	0.0111055	0.00178261	0.00772594	-0.0349036	0	0.0216934	-0.00126208	0	0.0575057	0.0134434	-0.0120584	0	-0.0166397	0	0	0	0	0	0	0	0	0
subject_17	0	-0.0221105	0	0.0600215	0	0	0	0.234449	0	0	0	0	0	0	0	-0.00194757	0	0	-0.049049	-0.0177833	0.0122497	0.0354047	-0.0170392	0	0.0546464	0	0	0.0448343	-0.0620317	-0.0139542	0.00709496	0	0.0192242	-0.00807521	0	0.00311289	-0.0403107	-0.00586967	0	-0.0263189	0	0	0	0	0	0	0	0	0
subject_18	0	0.22972	0	-0.0263118	0	0	0	0.0082926	0	0	0	0	0	0	0	0.00533808	0	0	0.085838	0.00411117	0.120929	-0.0138507	0.0513166	0	-0.0422481	0	0	-0.0146208	0.0802585	0.00209049	-0.137512	0	-0.00028091	-0.00624723	0	-0.0538886	-0.0215753	0.049203	0	-0.0307936	0	0	0	0	0	0	0	0	0
subject_19	0	0.131596	0	-0.0649352	0	0	0	0.177007	0	0	0	0	0	0	0	-0.00170504	0	0	-0.00131936	0.0273075	0.0341073	-0.0411488	0.0413436	0	0.0474456	0	0	0.00543646	0.0126182	0.00952353	0.0517313	0	0.069391	0.00411908	0	0.0331619	0.0604956	0.0406134	0	-0.0119844	0	0	0	0	0	0	0	0	0
subject_20	0	0.0658628	0	-0.0431469	0	0	0	-0.158122	0	0	0	0	0	0	0	-0.00103052	0	0	0.00398744	0.00797645	-0.0267615	-0.00626109	0.0815247	0	0.0131281	0	0	-0.000475359	0.00450473	0.00476614	-0.0261879	0	0.0771797	-0.000343606	0	-0.0181567	0.0645745	0.0608017	0	-0.00555784	0	0	0	0	0	0	0	0	0
subject_21	0	0.0981901	0	0.0673204	0	0	0	0.166504	0	0	0	0	0	0	0	0.0111613	0	0	0.0852708	0.0779315	0.0415546	-0.0172331	0.00483546	0	0.0032504	0	0	0.00715915	-0.0219664	0.029349	-0.014121	0	-0.101557	-0.0281342	0	-0.0452566	-0.107874	0.102379	0	-0.00594815	0	0	0	0	0	0	0	0	0
subject_22	0	0.167563	0	-0.055468	0	0	0	-0.28435	0	0	0	0	0	0	0	0.000470983	0	0	-0.0549388	0.0237717	0.0292032	0.0319335	-0.0211766	0	0.0456098	0	0	0.0453862	0.0900825	0.00072566	0.0134802	0	-0.00677073	-0.015013	0	0.0335633	-0.00156493	-0.03027	0	-0.0266068	0	0	0	0	0	0	0	0	0
subject_23	0	0.228036	0	0.0642824	0	0	0	-0.187982	0	0	0	0	0	0	0	0.0279411	0	0	-0.00991467	7.74648e-05	0.0138474	0.000423108	0.00802494	0	0.0457032	0	0	0.0434606	0.0598628	0.0599425	0.0471466	0	-0.027669	0.00515651	0	-0.0134492	-0.0351615	0.0133454	0	-0.0215715	0	0	0	0	0	0	0	0	0
subject_24	0	0.0996637	0	-0.0183857	0	0	0	0.234701	0	0	0	0	0	0	0	-0.22927	0	0	-0.0364889	0.30977	-0.204008	0.0138681	0.00681223	0	0.214551	0	0	-0.0482692	0.00515491	0.510117	0.209879	0	0.301691	-0.0619647	0	-0.11136	0.151201	0.275691	0	-0.311872	0	0	0	0	0	0	0	0	0
subject_25	0	0.245548	0	0.144966	0	0	0	0.160035	0	0	0	0	0	0	0	0.0166558	0	0	0.0163188	0.0547093	0.101292	-0.0404348	0.0372978	0	0.0561465	0	0	-0.0218454	0.126815	0.00471232	0.0916042	0	0.0554946	-0.00715985	0	0.0101646	0.0654924	0.123857	0	-0.00891834	0	0	0	0	0	0	0	0	0
subject_26	0	0.115212	0	0.0964056	0	0	0	0.158023	0	0	0	0	0	0	0	0.0162473	0	0	-0.00681644	0.0501988	0.0214342	0.0349095	0.0252185	0	0.0735438	0	0	0.0382544	-0.0134053	0.0651696	0.0513208	0	0.0688664	-0.00382801	0	-0.082751	-0.0163669	-0.112676	0	-0.0203519	0	0	0	0	0	0	0	0	0
subject_27	0	0.0534299	0	0.00916894	0	0	0	0.00442671	0	0	0	0	0	0	0	0.00492916	0	0	0.00948427	0.00726195	0.0205309	-0.000764402	0.00976883	0	0.00954457	0	0	-0.00128517	0.010969	0.0100629	0.0290054	0	0.00879817	0.000477798	0	0.0452215	0.00503518	0.00930187	0	0.000239499	0	0	0	0	0	0	0	0	0
subject_28	0	-0.0163582	0	0.0128784	0	0	0	0.0359455	0	0	0	0	0	0	0	0.000118983	0	0	0.00766428	0.0104699	0.00811255	-0.000850438	0.00540397	0	0.00758872	0	0	0.000855743	0.00916846	0.00864808	0.0062241	0	0.00890529	0.00114233	0	0.00432201	0.00796721	0.0136069	0	0.000864231	0	0	0	0	0	0	0	0	0
[truncated: 66 more columns]

## Sheet: Fig_3h_right_hemisphere
	C(1,1)	C(1,2)	C(1,3)	C(2,1)	C(2,2)	C(2,3)	C(3,1)	C(3,2)	C(3,3)	C(4,1)	C(4,2)	C(4,3)	C(5,1)	C(5,2)	C(5,3)	A(1,1)	A(1,2)	A(1,3)	A(1,4)	A(1,5)	A(2,1)	A(2,2)	A(2,3)	A(2,4)	A(2,5)	A(3,1)	A(3,2)	A(3,3)	A(3,4)	A(3,5)	A(4,1)	A(4,2)	A(4,3)	A(4,4)	A(4,5)	A(5,1)	A(5,2)	A(5,3)	A(5,4)	A(5,5)	B(1,1,1)	B(1,1,2)	B(1,1,3)	B(1,2,1)	B(1,2,2)	B(1,2,3)	B(1,3,1)	B(1,3,2)	B(1,3,3)
subject_1	0	0	0.270537	0	-0.000909991	0	0.026142	0	0	0	0	0	0	0	0	-0.225908	0	0	-0.085122	0.430068	-0.132575	-0.576415	0	0	0.104713	0	0.164188	0.271896	0	0.168017	0.465012	0	0	-0.179293	0	-0.342522	0.471427	0.12079	0	-0.256299	0	0	0	0	0	0	0	0	0
subject_2	0	0	-0.0948117	0	0.17502	0	-0.0372264	0	0	0	0	0	0	0	0	-0.0289249	0	0	0.00299194	-0.15722	-0.0561683	0.02957	0	0	0.0847986	0	-0.0107874	0.0207717	0	0.114704	-0.0381181	0	0	-0.00299231	0	-0.132191	0.0228947	0.0372715	0	-0.0687749	0	0	0	0	0	0	0	0	0
subject_3	0	0	0.183426	0	0.050858	0	-0.0460425	0	0	0	0	0	0	0	0	-0.015952	0	0	0.0304642	0.00238398	0.104201	0.0095367	0	0	-0.0377641	0	0.0128301	-0.00054298	0	-0.0401935	0.0230029	0	0	-0.00631201	0	0.00421272	0.0369139	0.0655841	0	-0.0155084	0	0	0	0	0	0	0	0	0
subject_4	0	0	0.244239	0	0.17999	0	0.0363192	0	0	0	0	0	0	0	0	-0.00810213	0	0	0.0205711	0.0309197	0.0451545	-0.00376149	0	0	-0.00134234	0	0.0394994	0.00548341	0	0.0485044	0.0111087	0	0	-0.000655223	0	-0.0218659	0.0411571	-0.025907	0	-0.0204317	0	0	0	0	0	0	0	0	0
subject_5	0	0	0.239685	0	0.123079	0	0.0295702	0	0	0	0	0	0	0	0	0.0482051	0	0	-0.0593014	-0.0039846	0.0917326	0.0154472	0	0	-0.00449121	0	0.030645	-0.00363125	0	0.00702976	0.0215862	0	0	0.00212643	0	0.0730226	0.0751602	0.0550932	0	-0.0185012	0	0	0	0	0	0	0	0	0
subject_6	0	0	-0.186411	0	-0.25588	0	0.27327	0	0	0	0	0	0	0	0	-0.0642763	0	0	-0.0838456	0.224211	0.064706	-0.0376076	0	0	0.403814	0	0.194365	-0.00886784	0	0.143236	0.133798	0	0	-0.063414	0	0.315069	0.0969368	-0.1014	0	-0.149744	0	0	0	0	0	0	0	0	0
subject_7	0	0	0.0907653	0	-0.157193	0	-0.0161445	0	0	0	0	0	0	0	0	0.00419168	0	0	0.00920478	0.0242309	0.0168317	0.0563524	0	0	0.0937735	0	0.0656305	-0.0247228	0	0.0135129	0.0582905	0	0	-0.0104964	0	0.102389	-0.067619	-0.0463666	0	-0.0527295	0	0	0	0	0	0	0	0	0
subject_8	0	0	-0.18638	0	0.0987033	0	0.0129383	0	0	0	0	0	0	0	0	0.0323314	0	0	0.0469372	0.0547171	0.182041	0.0124879	0	0	0.0991857	0	0.152028	-0.0461735	0	0.114992	-0.0247636	0	0	-0.00984797	0	-0.000203503	0.0724768	-0.0641589	0	-0.00818613	0	0	0	0	0	0	0	0	0
subject_9	0	0	0.196614	0	0.153203	0	0.0555343	0	0	0	0	0	0	0	0	-0.0164131	0	0	0.0166691	0.0433898	0.0039962	0.012162	0	0	0.0524975	0	0.0445211	0.00243537	0	0.0154459	-0.01549	0	0	0.00169706	0	-0.152147	0.0438514	0.0349168	0	-0.035251	0	0	0	0	0	0	0	0	0
subject_10	0	0	0.208451	0	0.125716	0	-0.0901595	0	0	0	0	0	0	0	0	-0.0548933	0	0	0.0919383	-0.00100054	-0.123181	0.00251938	0	0	0.0871934	0	0.0354355	0.00968794	0	0.0294195	0.0951069	0	0	-0.0244765	0	-0.135122	0.133645	-0.0223347	0	-0.0179722	0	0	0	0	0	0	0	0	0
subject_11	0	0	0.110612	0	0.0613817	0	-0.107498	0	0	0	0	0	0	0	0	0.0331832	0	0	-0.0460922	0.182194	0.0924807	-0.016218	0	0	0.192246	0	-0.0924322	-0.0160416	0	0.0567514	0.0904707	0	0	-0.0150479	0	-0.0682048	-0.0462328	0.114014	0	-0.0269922	0	0	0	0	0	0	0	0	0
subject_12	0	0	-0.439704	0	0.150922	0	0.156852	0	0	0	0	0	0	0	0	0.040641	0	0	0.107647	-0.313659	0.12169	-0.023186	0	0	-0.135008	0	0.00347151	0.0157028	0	-0.115879	-0.0159217	0	0	-0.00391479	0	0.0892937	0.0513663	0.0291582	0	-0.00702342	0	0	0	0	0	0	0	0	0
subject_13	0	0	0.120815	0	-0.079173	0	-0.301697	0	0	0	0	0	0	0	0	0.0267652	0	0	-0.01742	0.153049	0.0656216	-0.0349912	0	0	0.181099	0	0.0206174	0.0455119	0	0.00054612	0.035557	0	0	-0.0215865	0	0.0250023	0.120504	0.113309	0	-0.0411027	0	0	0	0	0	0	0	0	0
subject_14	0	0	0.00392485	0	-0.00961735	0	0.013754	0	0	0	0	0	0	0	0	0.000890685	0	0	0.00827176	0.0077658	0.0075844	0.00110464	0	0	0.00854603	0	0.00918959	0.00104317	0	0.00710031	0.0112211	0	0	-0.00174802	0	0.00793186	0.0072933	0.0079559	0	-0.00122136	0	0	0	0	0	0	0	0	0
subject_15	0	0	0.228595	0	-0.00580987	0	0.0577912	0	0	0	0	0	0	0	0	-0.116212	0	0	0.124697	-0.084601	-0.0550255	-0.0119912	0	0	0.082294	0	-0.0623408	0.00536772	0	-0.10803	0.116572	0	0	-0.0173198	0	0.00362226	0.00652477	0.00348382	0	-0.00985733	0	0	0	0	0	0	0	0	0
subject_16	0	0	0.0159326	0	0.0540191	0	0.0333108	0	0	0	0	0	0	0	0	0.000234899	0	0	0.0062734	0.00858781	0.00767635	0.000755022	0	0	0.00773719	0	0.00546577	0.00029722	0	0.0068995	0.00681947	0	0	0.000731962	0	0.00830112	0.00457881	0.00811312	0	0.000539754	0	0	0	0	0	0	0	0	0
subject_17	0	0	0.133593	0	0.164156	0	-0.0338058	0	0	0	0	0	0	0	0	-0.0125442	0	0	0.0089853	0.140366	0.00697605	0.0174738	0	0	0.0281391	0	0.00551868	0.00201866	0	0.0571543	0.0487069	0	0	-0.00832136	0	0.117084	-0.0978674	-0.0488136	0	-0.059582	0	0	0	0	0	0	0	0	0
subject_18	0	0	0.0223824	0	0.0636761	0	-0.0365432	0	0	0	0	0	0	0	0	-0.000544602	0	0	0.00673135	0.00842511	0.00798213	-0.00135859	0	0	0.00761167	0	0.012906	0.000432074	0	0.00978589	0.0086357	0	0	-0.000930369	0	0.00746405	0.00785477	0.0124335	0	-0.00209142	0	0	0	0	0	0	0	0	0
subject_19	0	0	0.216818	0	0.151948	0	-0.0800208	0	0	0	0	0	0	0	0	0.0119684	0	0	0.0110367	0.017267	0.0100499	0.0442128	0	0	-0.0342138	0	0.0227258	-0.00917824	0	0.13235	-0.0296372	0	0	-0.0072655	0	0.00625846	-0.0491855	-0.0264776	0	-0.0289194	0	0	0	0	0	0	0	0	0
subject_20	0	0	0.180665	0	0.314796	0	0.086239	0	0	0	0	0	0	0	0	-0.0124013	0	0	-0.0536556	0.215894	0.0372688	0.00650616	0	0	0.179384	0	0.0454677	-0.0265339	0	0.105539	0.137363	0	0	-0.0251694	0	0.158482	-0.154771	-0.0436193	0	-0.135426	0	0	0	0	0	0	0	0	0
subject_21	0	0	-0.19529	0	-0.0393309	0	-0.0799097	0	0	0	0	0	0	0	0	-0.0158372	0	0	0.0167623	-0.0846255	-0.0707047	-0.00361848	0	0	0.0119515	0	-0.0230441	0.00444076	0	-0.0228521	0.0595442	0	0	-0.00527559	0	0.0490598	0.0233676	0.0757688	0	-0.0311005	0	0	0	0	0	0	0	0	0
subject_22	0	0	0.0677836	0	0.214423	0	0.118447	0	0	0	0	0	0	0	0	-0.00925144	0	0	0.00952449	-0.139231	-0.0190446	0.0833626	0	0	-0.0249002	0	-0.0368528	-0.0159145	0	0.00450169	0.00508643	0	0	-0.00202171	0	0.0164552	-0.0778749	-0.0516618	0	-0.0318131	0	0	0	0	0	0	0	0	0
subject_23	0	0	0.358611	0	0.127118	0	0.114519	0	0	0	0	0	0	0	0	-0.0586274	0	0	0.092063	-0.111196	0.151833	-0.00076498	0	0	-0.0172918	0	0.108945	-0.0134954	0	0.0993943	0.118769	0	0	-0.0346955	0	0.117975	0.0569858	0.0593995	0	-0.0202467	0	0	0	0	0	0	0	0	0
subject_24	0	0	-0.00031212	0	0.0714914	0	0.00577353	0	0	0	0	0	0	0	0	5.62823e-05	0	0	0.00536993	0.00655568	0.00809946	-0.00375724	0	0	0.00946907	0	0.00782685	0.000346562	0	0.00962202	0.00737154	0	0	7.30449e-05	0	0.00888291	0.00608614	0.0100144	0	-0.0012888	0	0	0	0	0	0	0	0	0
subject_25	0	0	0.21502	0	0.171862	0	-0.0562172	0	0	0	0	0	0	0	0	-0.0356762	0	0	0.026547	0.0803879	0.00810886	0.0122818	0	0	0.0240599	0	0.0667733	-0.0011983	0	0.0344408	0.0537208	0	0	-0.00664743	0	-0.00831954	0.0926607	-0.028259	0	-0.0200985	0	0	0	0	0	0	0	0	0
subject_26	0	0	0.0227384	0	0.125043	0	-0.036485	0	0	0	0	0	0	0	0	-0.0387571	0	0	0.0674897	0.112578	0.0580599	-0.0046286	0	0	0.237563	0	-0.000128135	0.0422543	0	0.000445645	0.102347	0	0	-0.0169127	0	-0.0593558	-0.164002	0.0606697	0	0.00705842	0	0	0	0	0	0	0	0	0
subject_27	0	0	0.150252	0	0.437532	0	-0.0875725	0	0	0	0	0	0	0	0	-0.0374196	0	0	0.0212095	0.247504	0.113165	-0.155971	0	0	0.283776	0	0.0966428	-0.0069372	0	0.104295	0.127254	0	0	-0.0242595	0	0.103046	0.350413	0.129806	0	-0.111768	0	0	0	0	0	0	0	0	0
subject_28	0	0	0.0665425	0	0.171367	0	0.111465	0	0	0	0	0	0	0	0	-0.0157045	0	0	0.00307503	-0.0157793	-0.0323808	0.0730834	0	0	0.0222965	0	0.0237323	0.00429494	0	-0.0587067	0.00168007	0	0	-0.00303495	0	-0.0114906	0.0168043	0.042743	0	-0.0319373	0	0	0	0	0	0	0	0	0
[truncated: 66 more columns]
