# Supplementary material for: Neurocognitive processing efficiency for discriminating human non-alarm rather than alarm scream calls
Source: PLoS Biol. 2021 Apr 13;19(4):e3000751. doi: 10.1371/journal.pbio.3000751 (PMC8043411; doi:10.1371/journal.pbio.3000751)
Supplement: S4 Data — (XLSX) [file pbio.3000751.s004.xlsx]

## Sheet: Fig_S1a_upper_panel
	neu	ple	sad	hap	pai	fea	ang
subject_1	0.95	0.7	0	0.7	0.75	0.683333	0.333333
subject_2	0.65	0.75	0.416667	0.566667	0.3	0.516667	0.483333
subject_3	0.683333	0.266667	0.616667	0.616667	0.683333	0.833333	0.55
subject_4	0.4	0.0166667	0.383333	0.616667	0.183333	0.133333	0.25
subject_5	0.766667	0.566667	0.0333333	0.766667	0.733333	0.616667	0.216667
subject_6	0.65	0.7	0.133333	0.75	0.533333	0.633333	0.5
subject_7	0.766667	0.55	0.533333	0.516667	0.433333	0.716667	0.533333
subject_8	0.3	0.416667	0.466667	0.716667	0.533333	0.683333	0.683333
subject_9	0.133333	0.1	0.0666667	0.816667	0.216667	0.366667	0.45
subject_10	0.866667	0.116667	0.316667	0.516667	0.6	0.5	0.483333
subject_11	0.85	0.133333	0.55	0.283333	0.55	0.616667	0.416667
subject_12	0.816667	0.7	0.583333	0.883333	0.55	0.816667	0.583333
subject_13	0.883333	0.716667	0.466667	0.666667	0.85	0.533333	0.0333333
subject_14	0.95	0.4	0.566667	0.783333	0.583333	0.666667	0.466667
subject_15	0.85	0.816667	0.333333	0.633333	0.616667	0.566667	0.433333
subject_16	0.716667	0.583333	0.316667	0.333333	0.666667	0.616667	0.5
subject_17	0.766667	0.116667	0.2	0.0833333	0.366667	0.45	0.666667
subject_18	0.666667	0.6	0.25	0.633333	0.65	0.666667	0.316667
subject_19	0.633333	0.616667	0.216667	0.416667	0.516667	0.616667	0.333333
subject_20	0.566667	0	0.466667	0.0166667	0.633333	0.8	0.716667
subject_21	0.85	0.1	0.416667	0.816667	0.133333	0.3	0.85
subject_22	0.816667	0.666667	0.516667	0.65	0.533333	0.683333	0.533333
subject_23	0.3	0.75	0.133333	0.766667	0.666667	0.566667	0.35
subject_24	0.9	0.716667	0.583333	0.766667	0.616667	0.583333	0.566667
subject_25	0.766667	0.433333	0.0833333	0.783333	0.6	0.6	0.533333
subject_26	0.483333	0.316667	0.2	0.716667	0.283333	0.35	0.516667

## Sheet: Fig_S1a_upper_mid_panel
	neu	ple	sad	hap	pai	fea	ang
neu	67.8846	3.91026	1.85897	6.92308	7.94872	7.88462	1.92308
ple	3.71795	46.4744	6.98718	3.33333	9.23077	5.12821	26.7949
sad	3.65385	2.37179	34.0385	3.01282	29.1026	17.6923	10.1282
hap	5.57692	11.9231	2.62821	60.8333	3.26923	12.9487	2.82051
pai	2.24359	1.73077	6.47436	1.79487	53.3974	9.80769	24.5513
fea	3.97436	3.33333	3.65385	9.16667	12.1154	58.141	9.61538
ang	2.69231	1.60256	5.0641	2.5641	27.5641	13.2051	47.3077

## Sheet: Fig_S1a_lower_mid_panel
	neu	ple	sad	hap	pai	fea	ang
subject_1	7.77778	0.555556	0.833333	2.5	24.1667	8.61111	3.61111
subject_2	8.05556	5.55556	6.11111	7.5	7.5	10	10.5556
subject_3	0	1.66667	1.66667	0.833333	10.8333	15.2778	15.5556
subject_4	3.05556	2.5	11.3889	25	8.88889	16.1111	16.6667
subject_5	4.72222	3.88889	1.38889	5	21.9444	16.6667	1.38889
subject_6	3.05556	3.33333	0.555556	0.833333	21.6667	8.05556	14.1667
subject_7	2.77778	1.11111	5	2.22222	9.72222	12.2222	16.1111
subject_8	1.38889	1.66667	3.05556	3.61111	9.72222	19.1667	14.7222
subject_9	3.33333	6.66667	3.88889	16.1111	8.33333	16.3889	26.1111
subject_10	1.94444	2.5	1.38889	0.833333	24.7222	5.55556	23.0556
subject_11	4.16667	10.2778	5.55556	1.66667	11.9444	8.61111	17.7778
subject_12	0.833333	0	10	1.66667	8.05556	6.66667	7.22222
subject_13	1.94444	0.833333	4.72222	1.66667	29.4444	7.5	1.38889
subject_14	2.22222	1.11111	9.16667	1.38889	13.0556	12.2222	3.88889
subject_15	6.94444	2.5	8.05556	1.38889	15	6.66667	5.27778
subject_16	6.38889	5	3.33333	5	9.72222	17.5	7.5
subject_17	2.77778	13.8889	1.38889	1.66667	19.7222	7.5	25.5556
subject_18	3.88889	0.277778	3.61111	1.66667	22.7778	15	6.38889
subject_19	13.8889	7.22222	3.61111	1.94444	11.1111	16.3889	6.66667
subject_20	1.11111	14.1667	1.94444	0	15.8333	16.1111	14.1667
subject_21	4.16667	4.16667	5.55556	6.38889	3.33333	2.77778	32.5
subject_22	2.22222	0	7.5	2.77778	12.2222	14.1667	4.44444
subject_23	2.22222	8.33333	1.94444	8.61111	22.2222	6.94444	7.5
subject_24	2.77778	3.05556	5.83333	3.05556	13.3333	3.05556	6.66667
subject_25	1.38889	0.833333	0	2.5	21.1111	10.2778	17.2222
subject_26	1.66667	6.66667	8.05556	10.2778	10.2778	9.44444	22.5

## Sheet: Fig_S1a_lower_panel
	neu	ple	sad	hap	pai	fea	ang
subject_1	5.25	6.8	6.96667	6.5	6.88333	6.71667	6.86667
subject_2	2.73333	4.88333	5.13333	5.25	5.2	5.53333	5.6
subject_3	2.86667	4.11667	4.58333	5.05	4.96667	5.15	4.93333
subject_4	4.83333	5.01667	4.65	5.33333	4.61667	5.18333	5.03333
subject_5	3.01667	6.31667	6.7	6.46667	6.91667	6.86667	6.91667
subject_6	5.58333	6.03333	6.15	6.26667	6.2	6.3	6.36667
subject_7	4.85	4.63333	5.16667	5.51667	5.56667	5.68333	5.68333
subject_8	2.66667	4.16667	5.05	4.83333	4.95	5.25	5.53333
subject_9	3.46667	5.65	5.81667	6.15	6.33333	6.16667	6.15
subject_10	2.03333	3.41667	3.8	3.7	3.93333	4.38333	3.71667
subject_11	2.6	4.53333	5.23333	5.68333	5.53333	5.41667	5.71667
subject_12	2.95	5.2	5.2	6	5.41667	5.91667	5.7
subject_13	2.2	4.45	5.68333	4.71667	5.45	5.46667	6.06667
subject_14	2.11667	4.25	5.03333	4.21667	4.41667	4.06667	5
subject_15	2.35	4.18333	4.51667	4.31667	4.6	4.31667	4.86667
subject_16	2.91667	3.86667	5.38333	5.08333	5.63333	5.8	5.65
subject_17	1.88333	3.4	5.08333	5.21667	4.75	4.73333	5.58333
subject_18	3.15	5.26667	5.13333	4.25	5.18333	3.86667	5.38333
subject_19	4.73333	4.71667	4.63333	4.86667	5.35	5.2	5.68333
subject_20	3.83333	4.81667	5.66667	4.7	5.55	5.3	5.86667
subject_21	3.06667	4.28333	5.31667	5.66667	5.63333	5.81667	6.06667
subject_22	3.1	4.95	4.96667	5.7	5.16667	5.28333	5.53333
subject_23	4.98333	5.73333	6.06667	6.51667	6.21667	5.9	6.36667
subject_24	2.53333	4.2	5.4	5.16667	5.58333	5.78333	5.58333
subject_25	4.83333	6.55	6.58333	6.61667	6.96667	6.73333	6.78333
subject_26	5.53333	5.8	5.91667	6.1	5.55	5.85	5.95

## Sheet: Fig_S1b_upper_panel
	neu	ple	sad	hap	pai	fea	ang
subject_1	0.833333	0.5	0	0.75	0.666667	0.583333	0.333333
subject_2	0.333333	0.75	0.25	0.583333	0.166667	0.5	0.666667
subject_3	0.5	0.25	0.583333	0.666667	0.75	0.833333	0.583333
subject_4	0.416667	0	0.583333	0.75	0.0833333	0.0833333	0.416667
subject_5	0.583333	0.75	0.0833333	0.666667	0.75	0.333333	0.166667
subject_6	0.5	0.833333	0.25	0.583333	0.666667	0.666667	0.666667
subject_7	0.75	0.5	0.5	0.5	0.25	0.75	0.666667
subject_8	0.166667	0.5	0.583333	0.666667	0.583333	0.583333	0.916667
subject_9	0.166667	0.0833333	0.0833333	0.916667	0.25	0.416667	0.583333
subject_10	0.75	0.0833333	0.583333	0.5	0.5	0.416667	0.666667
subject_11	0.583333	0.166667	0.75	0.0833333	0.5	0.666667	0.416667
subject_12	0.666667	0.916667	0.75	0.666667	0.583333	0.75	0.583333
subject_13	0.75	1	0.5	0.583333	0.916667	0.666667	0
subject_14	0.916667	0.583333	0.583333	0.666667	0.583333	0.583333	0.416667
subject_15	0.75	0.916667	0.333333	0.583333	0.583333	0.666667	0.5
subject_16	0.75	0.666667	0.5	0.25	0.75	0.5	0.583333
subject_17	0.5	0.166667	0.166667	0	0.583333	0.583333	0.916667
subject_18	0.5	0.75	0.25	0.583333	0.583333	0.666667	0.25
subject_19	0.5	0.583333	0.333333	0.5	0.666667	0.666667	0.416667
subject_20	0.416667	0	0.5	0	0.666667	0.916667	0.916667
subject_21	0.75	0	0.416667	0.666667	0.25	0.5	1
subject_22	0.583333	0.583333	0.666667	0.583333	0.666667	0.75	0.583333
subject_23	0.166667	0.666667	0.25	0.583333	0.75	0.666667	0.666667
subject_24	0.833333	0.583333	0.583333	0.75	0.416667	0.5	0.5
subject_25	0.416667	0.416667	0.0833333	0.583333	0.666667	0.5	0.666667
subject_26	0.5	0.333333	0.333333	0.583333	0.333333	0.25	0.583333

## Sheet: Fig_S1b_upper_mid_panel
	neu	ple	sad	hap	pai	fea	ang
neu	56.0897	4.80769	2.24359	6.41026	17.6282	9.9359	2.88462
ple	6.73077	48.3974	7.05128	4.48718	6.41026	6.08974	20.8333
sad	5.12821	1.28205	40.3846	3.84615	21.4744	18.9103	8.97436
hap	3.84615	9.9359	2.24359	54.8077	5.44872	18.9103	4.80769
pai	1.28205	1.60256	7.37179	1.60256	54.4872	14.4231	19.2308
fea	4.80769	2.5641	5.44872	3.84615	15.3846	57.6923	10.2564
ang	2.24359	1.92308	1.60256	1.28205	29.1667	7.37179	56.4103

## Sheet: Fig_S1b_lower_mid_panel
	neu	ple	sad	hap	pai	fea	ang
subject_1	12.5	0	1.38889	4.16667	25	11.1111	1.38889
subject_2	11.1111	4.16667	2.77778	2.77778	12.5	15.2778	13.8889
subject_3	0	0	2.77778	1.38889	6.94444	18.0556	18.0556
subject_4	1.38889	0	12.5	26.3889	12.5	12.5	12.5
subject_5	9.72222	2.77778	0	4.16667	20.8333	23.6111	0
subject_6	2.77778	1.38889	1.38889	0	20.8333	8.33333	12.5
subject_7	2.77778	2.77778	6.94444	5.55556	6.94444	11.1111	15.2778
subject_8	1.38889	0	1.38889	2.77778	11.1111	16.6667	16.6667
subject_9	1.38889	8.33333	5.55556	11.1111	6.94444	13.8889	27.7778
subject_10	1.38889	1.38889	2.77778	1.38889	27.7778	4.16667	19.4444
subject_11	4.16667	8.33333	8.33333	1.38889	16.6667	12.5	12.5
subject_12	1.38889	0	8.33333	0	12.5	6.94444	5.55556
subject_13	1.38889	1.38889	1.38889	1.38889	29.1667	8.33333	0
subject_14	1.38889	2.77778	6.94444	0	15.2778	13.8889	4.16667
subject_15	5.55556	1.38889	4.16667	0	15.2778	11.1111	6.94444
subject_16	6.94444	2.77778	2.77778	4.16667	11.1111	15.2778	6.94444
subject_17	2.77778	9.72222	4.16667	1.38889	16.6667	9.72222	23.6111
subject_18	5.55556	1.38889	5.55556	0	18.0556	23.6111	2.77778
subject_19	11.1111	8.33333	1.38889	0	16.6667	12.5	5.55556
subject_20	0	11.1111	1.38889	0	16.6667	18.0556	12.5
subject_21	12.5	5.55556	5.55556	5.55556	4.16667	4.16667	19.4444
subject_22	2.77778	0	6.94444	2.77778	13.8889	12.5	4.16667
subject_23	1.38889	12.5	1.38889	4.16667	18.0556	8.33333	8.33333
subject_24	1.38889	1.38889	9.72222	1.38889	16.6667	8.33333	8.33333
subject_25	0	0	0	1.38889	27.7778	18.0556	13.8889
subject_26	1.38889	8.33333	6.94444	9.72222	13.8889	9.72222	18.0556

## Sheet: Fig_S1b_lower_panel
	neu	ple	sad	hap	pai	fea	ang
subject_1	5.25	6.58333	7	7	6.75	6.25	6.5
subject_2	3.58333	5.41667	5.75	5.83333	5.25	5.08333	6.25
subject_3	3.08333	4	4.41667	5	4.91667	5.25	5
subject_4	5.25	4.75	6	5.91667	5.41667	6	4.83333
subject_5	3.08333	6.33333	6.91667	6.75	6.91667	6.66667	7
subject_6	5.66667	6.08333	6.08333	6.33333	6.33333	6.25	6.16667
subject_7	4.75	4.41667	5.08333	6	5.75	5.83333	6.16667
subject_8	2.91667	3.91667	4.58333	4.83333	4.83333	5.08333	5.83333
subject_9	3.58333	6.16667	6.33333	6.83333	6.83333	6.58333	6.41667
subject_10	2.33333	3.91667	3.91667	4.25	3.41667	4.16667	4.16667
subject_11	2.41667	4.58333	5.75	5.83333	5.58333	5	5.83333
subject_12	3.41667	5.83333	5.25	5.75	4.91667	5.41667	6
subject_13	2.41667	4.83333	5.58333	5.33333	5.66667	5.33333	6.16667
subject_14	2	4.75	4.83333	4.58333	4.25	4	4.83333
subject_15	2.33333	4.25	4.75	4.33333	4.5	4.08333	4.75
subject_16	2.83333	3.83333	5.66667	5.41667	5.66667	5.91667	5.91667
subject_17	2.16667	3.41667	5	5.25	4.91667	5.08333	5.25
subject_18	3.41667	5.33333	4.83333	4.08333	5	4	5.75
subject_19	4.66667	4.83333	4.41667	5.16667	5.58333	5.33333	6.16667
subject_20	4.08333	4.66667	5.58333	5	5.16667	5.41667	5.91667
subject_21	3.5	4	5.58333	5.91667	5.58333	6	6.33333
subject_22	3.08333	4.75	5.08333	5.58333	5.25	5	5.66667
subject_23	5.16667	5.58333	6.25	6.5	6.08333	5.66667	6
subject_24	2.91667	4.33333	5.41667	6.08333	5.75	5.66667	5.83333
subject_25	5.08333	6.58333	6.58333	6.75	7	6.83333	6.33333
subject_26	6	6.08333	5.83333	5.83333	5.58333	6	5.75

## Sheet: Fig_S1c_upper_panel
	neu	ple	sad	hap	pai	fea	ang
subject_1	0.416667	0.916667	0.666667	0.916667	0.583333	1	0.916667
subject_2	0.833333	0.833333	1	1	0.75	1	0.833333
subject_3	0.916667	1	1	1	0.916667	1	0.916667
subject_4	0.583333	0.583333	0.416667	1	0.583333	0.666667	0.75
subject_5	0.416667	0.416667	0.666667	1	0.75	0.5	0.333333
subject_6	0	0.25	0.0833333	0.25	0	0.166667	0.25
subject_7	0.333333	0.333333	0.583333	0.5	0.166667	0.5	0.416667
subject_8	0.5	0.416667	0.5	0.333333	0.25	0.25	0.0833333
subject_9	0.666667	0.583333	0.0833333	0.916667	0.333333	0.0833333	0.666667
subject_10	0.583333	0.666667	0.583333	0.416667	0.25	0.166667	0.25
subject_11	0.5	0.583333	0.5	0.0833333	0.166667	0.25	0.25
subject_12	0.5	0.583333	0.416667	0.416667	0.5	0.666667	0.0833333
subject_13	0.666667	0.583333	0.583333	0.583333	0.5	0.0833333	0.5
subject_14	0.75	0.916667	0.75	0.833333	0.5	0.333333	0.583333
subject_15	0.166667	0.666667	0.5	0.416667	0.166667	0.0833333	0.416667
subject_16	0.666667	0.5	0.583333	0.916667	0.583333	0.333333	0.833333
subject_17	0.583333	0.666667	0.75	1	0.75	0.833333	0.916667
subject_18	0.5	0.833333	0.666667	1	0.583333	1	0.416667
subject_19	0.583333	0.75	0.75	0.833333	0.333333	0.583333	0.333333
subject_20	0.833333	0.75	0.0833333	0.75	0.583333	0	0.25
subject_21	0.5	0.833333	0.75	0	0.666667	0.166667	0.25
subject_22	0.666667	0.583333	0.5	0.25	0.166667	0.166667	0.0833333
subject_23	0.583333	0.75	0.416667	0.583333	0.416667	0.5	0.583333
subject_24	0.5	0.583333	0.5	0.833333	0.166667	0.666667	0.0833333
subject_25	0.666667	0.666667	0.25	0.916667	0.333333	0.25	0
subject_26	0.75	0.75	0.75	0.916667	0.5	0.583333	0.333333
subject_27	0.25	0.5	0.5	0.583333	0.0833333	0	0.0833333
subject_28	0.583333	0.666667	0.416667	0.916667	0.583333	0.75	0.666667
subject_29	0.75	0.583333	0.75	1	0.416667	0.916667	0.416667
subject_30	0.5	0.666667	0.666667	0.916667	0.833333	0.333333	0.0833333

## Sheet: Fig_S1c_upper_mid_panel
	neu	ple	sad	hap	pai	fea	ang
neu	70.2778	3.05556	3.33333	2.77778	6.11111	11.6667	2.77778
ple	4.16667	46.1111	7.77778	5	8.05556	6.66667	22.2222
sad	2.77778	2.77778	41.9444	2.77778	16.3889	28.8889	4.44444
hap	3.33333	11.3889	1.66667	55.5556	5.55556	20.2778	2.22222
pai	3.61111	3.88889	5.83333	1.38889	44.7222	26.6667	13.8889
fea	3.33333	2.22222	4.72222	3.33333	11.9444	64.7222	9.72222
ang	2.22222	2.77778	3.88889	0.833333	23.8889	10.5556	55.8333

[truncated: 2 more sheets: Fig_S1c_lower_mid_panel, Fig_S1c_lower_panel]
